# Supplementary material for: 2-Chloro-N-ethyl-9-isopropyl-9H-purin-6-amine
Source: Acta Crystallogr Sect E Struct Rep Online. 2012 Aug 23;68(Pt 9):o2759. doi: 10.1107/S1600536812035933 (PMC3435794; doi:10.1107/S1600536812035933)
Supplement: Supplementary file 1 [file e-68-o2759-sup1.cif]

##############################################################################
#                                                                            #
# This CIF contains the data in a paper accepted for publication in          #
# Acta Crystallographica Section E. It conforms to the requirements of       #
# Notes for Authors for Acta Crystallographica Section E, and has been       #
# peer reviewed under the auspices of the IUCr Commission on Journals.       #
#                                                                            #
# Full details of the Crystallographic Information File format               #
# are given in the paper "The Crystallographic Information File (CIF):       #
# a New Standard Archive File for Crystallography" by S. R. Hall, F. H.      #
# Allen and I. D. Brown [Acta Cryst. (1991), A47, 655-685].                  #
#                                                                            #
# The current version of the core CIF dictionary is obtainable from          #
# ftp://ftp.iucr.org/pub/cif_core.dic.                                       #
#                                                                            #
# Software is freely available for graphical display of the structure(s)     #
# in this CIF. For information consult the CIF software page                 #
# http://www.iucr.org/resources/cif/software.                                #
#                                                                            #
# This file may be used for bona fide research purposes within the           #
# scientific community so long as proper attribution is given to the journal # 
# article from which it was obtained.                                        #
#                                                                            #
##############################################################################
data_global
_audit_creation_method     'form.cif (version 2.0)'
_journal_data_validation_number     ?
_journal_date_recd_electronic     2012-06-29
_journal_date_accepted     2012-08-15
_journal_name_full     'Acta Crystallographica, Section E'
_journal_year     2012
_journal_volume     68
_journal_issue      9
_journal_page_first     o2759
_journal_page_last     o2759
_journal_paper_category     QO
_journal_paper_doi     10.1107/S1600536812035933
_journal_coeditor_code     LX2254
_publ_contact_author_name     'Robert V\'icha'
_publ_contact_author_address
;
 Department of Chemistry
 Faculty of Technology
 Tomas Bata University in Zlin
 Nam. T. G. Masaryka 275
 Zlin, 762 72, Czech Republic.
;
_publ_contact_author_email     rvicha@ft.utb.cz
_publ_contact_author_fax     '+420 576 031 560'
_publ_contact_author_phone     '+420 576 031 103'
_publ_section_title
;
2-Chloro-<i>N</i>-ethyl-9-isopropyl-9<i>H</i>-purin-6-amine
;
loop_
    _publ_author_name
    _publ_author_footnote
    _publ_author_address
    'Giovagnoli, Federico Andr\'es' .
;
Department of Chemistry
Faculty of Technology
Tomas Bata University in Zlin
N\'am. T. G. Masaryka 275
Zl\'in, 762 72, Czech Republic
;
    'Rouchal, Michal' .
;
Department of Chemistry
Faculty of Technology
Tomas Bata University in Zlin
N\'am. T. G. Masaryka 275
Zl\'in, 762 72, Czech Republic
;
    'Barto\<s, Peter' .
;
Department of Chemistry
Faculty of Science
Masaryk University
Kamenice 5
Brno-Bohunice, 625 00, Czech Republic
;
    'V\'icha, Robert' .
;
Department of Chemistry
Faculty of Technology
Tomas Bata University in Zlin
N\'am. T. G. Masaryka 275
Zl\'in, 762 72, Czech Republic
;
_publ_section_synopsis     .
data_I
_chemical_name_systematic
;
2-chloro-<i>N</i>-ethyl-9-isopropyl-9<i>H</i>-purine-6-amine
;
_chemical_name_common     ?
_chemical_formula_moiety     'C10 H14 Cl N5'
_chemical_formula_sum     'C10 H14 Cl N5'
_chemical_formula_structural     'C10 H14 Cl N5'
_chemical_formula_analytical     'C10 H14 Cl N5'
_chemical_formula_iupac     ?
_chemical_formula_weight     239.71
_chemical_melting_point     392
_symmetry_cell_setting     monoclinic
_symmetry_space_group_name_H-M     P2(1)/n
_symmetry_space_group_name_Hall     -P_2yn
loop_
    _symmetry_equiv_pos_as_xyz
    'x, y, z'
    '-x+1/2, y+1/2, -z+1/2'
    '-x, -y, -z'
    'x-1/2, -y-1/2, z-1/2'
_cell_length_a     8.1385(2)
_cell_length_b     9.6245(2)
_cell_length_c     14.8388(3)
_cell_angle_alpha     90.00
_cell_angle_beta     92.997(2)
_cell_angle_gamma     90.00
_cell_volume     1160.72(4)
_cell_formula_units_Z     4
_cell_measurement_reflns_used     9070
_cell_measurement_theta_min     2.9140
_cell_measurement_theta_max     27.1606
_cell_measurement_temperature     120(2)
_exptl_crystal_description     block
_exptl_crystal_colour     colourless
_exptl_crystal_size_max     0.40
_exptl_crystal_size_mid     0.40
_exptl_crystal_size_min     0.20
_exptl_crystal_size_rad     ?
_exptl_crystal_density_diffrn     1.372
_exptl_crystal_density_meas     ?
_exptl_crystal_density_method     'not measured'
_exptl_crystal_F_000     504
_exptl_absorpt_coefficient_mu     0.310
_exptl_absorpt_correction_type     multi-scan
_exptl_absorpt_process_details     'CrysAlis RED (Oxford Diffraction, 2009)'
_exptl_absorpt_correction_T_min     0.97272
_exptl_absorpt_correction_T_max     1.00000
_exptl_special_details
;
Spectral properties of title compound:1H NMR (CDCl~3~): 1.30 (t, J = 7.3 Hz, 3H,
NHCH~2~C<b>H</b>~3~), 1.57 (d, J = 6.6 Hz, 6H, CH(C<b>H</b>~3~)~2~), 3.72 (m,
2H, NHC<b>H</b>~2~CH~3~), 4.80 (septet, J = 6.9 Hz, 1H, C<b>H</b>(CH~3~)~2~),
5.84 (bs, 1H, N<b>H</b>CH~2~CH~3~), 7.76 (s, 1H, NC8HN) p.p.m.. 13 C NMR
(CDCl~3~): 15.1(CH~3~), 23.0(CH~3~), 36.0(CH~2~), 47.1(CH), 119.0(C),
137.6(CH), 154.5(C), 155.5(C) p.p.m.. IR (KBr): 3103(<i>m</i>),
2974(<i>m</i>), 2933(w), 1726(w), 1605(<i>s</i>), 1560(<i>m</i>), 1481(w),
1454(w), 1435(w), 1404(<i>m</i>), 1362(<i>m</i>), 1309(<i>s</i>),
1227(<i>s</i>), 1188(w), 130(w), 1034(<i>s</i>), 941(<i>m</i>), 874(<i>m</i>),
785(<i>m</i>), 657(<i>m</i>), 609(w) cm^-1^. GC---EI---MS (200 \%C, 70 eV):
241(<i>M</i>^+^(^37^Cl), 30), 240(13), 239(<i>M</i>^+^(^35^Cl), 95), 226(20),
225(7), 224(62), 213(10), 211(32), 199(9), 198(18), 197(27), 196(45), 184(32),
183(9), 182(100), 171(17), 169(54), 161(27), 160(17), 156(6), 155(10),
154(19), 153(8), 146(20), 134(43), 133(22), 120(6), 119(47), 118(5), 108(9),
107(12), 106(7), 93(8), 92(21), 80(7), 68(5), 67(9), 66(11), 65(6), 55(6),
54(12), 53(9), 44(74), 43(34), 42(11), 41(34), 40(6) m/<i>z</i>(%). Elemental
analysis calc for C~10~H~14~ClN~4~ (239.70) C 50.11, H 5.89, N 29.22; found C
50.16, H 5.92, N 29.02.
;
_diffrn_ambient_temperature     120(2)
_diffrn_radiation_type     'MoK\a'
_diffrn_radiation_wavelength     0.71073
_diffrn_radiation_source     'Enhance (Mo) X-ray Source'
_diffrn_radiation_monochromator     'graphite'
_diffrn_measurement_device_type
;
Oxford Diffraction Xcalibur diffractometer with a Sapphire2 (large
Be window) detector
;
_diffrn_measurement_method     '\w scan'
_diffrn_detector_area_resol_mean     8.4353
_diffrn_reflns_number     13543
_diffrn_reflns_av_R_equivalents     0.0150
_diffrn_reflns_av_sigmaI/netI     0.0111
_diffrn_reflns_theta_min     2.92
_diffrn_reflns_theta_max     24.99
_diffrn_reflns_theta_full     24.99
_diffrn_measured_fraction_theta_max     0.999
_diffrn_measured_fraction_theta_full     0.999
_diffrn_reflns_limit_h_min     -9
_diffrn_reflns_limit_h_max     9
_diffrn_reflns_limit_k_min     -10
_diffrn_reflns_limit_k_max     11
_diffrn_reflns_limit_l_min     -17
_diffrn_reflns_limit_l_max     17
_diffrn_reflns_reduction_process     ?
_diffrn_standards_number     0
_diffrn_standards_interval_count     ?
_diffrn_standards_interval_time     ?
_diffrn_standards_decay_%     ?
loop_
    _diffrn_standard_refln_index_h
    _diffrn_standard_refln_index_k
    _diffrn_standard_refln_index_l
    ? ? ?
_refine_special_details
;
Refinement of <i>F</i>^2^ against ALL reflections. The weighted <i>R</i>-factor
<i>wR</i> and goodness of fit <i>S</i> are based on <i>F</i>^2^, conventional
<i>R</i>-factors <i>R</i> are based on <i>F</i>, with <i>F</i> set to zero for
negative <i>F</i>^2^. The threshold expression of <i>F</i>^2^ >
2\s(<i>F</i>^2^) is used only for calculating <i>R</i>-factors(gt) <i>etc</i>.
and is not relevant to the choice of reflections for refinement.
<i>R</i>-factors based on <i>F</i>^2^ are statistically about twice as large
as those based on <i>F</i>, and <i>R</i>- factors based on ALL data will be
even larger.
;
_reflns_number_total     2041
_reflns_number_gt     1793
_reflns_threshold_expression     >2\s(I)
_refine_ls_structure_factor_coef     Fsqd
_refine_ls_matrix_type     full
_refine_ls_R_factor_all     0.0291
_refine_ls_R_factor_gt     0.0250
_refine_ls_wR_factor_gt     0.0679
_refine_ls_wR_factor_ref     0.0691
_refine_ls_goodness_of_fit_all     ?
_refine_ls_goodness_of_fit_ref     1.069
_refine_ls_restrained_S_all     1.069
_refine_ls_restrained_S_obs     ?
_refine_ls_number_reflns     2041
_refine_ls_number_parameters     152
_refine_ls_number_restraints     0
_refine_ls_number_constraints     ?
_refine_ls_hydrogen_treatment     mixed
_refine_ls_weighting_scheme     calc
_refine_ls_weighting_details
         'calc w=1/[\s^2^(Fo^2^)+(0.0372P)^2^+0.3781P] where P=(Fo^2^+2Fc^2^)/3'
_refine_ls_shift/su_max     0.001
_refine_ls_shift/su_mean     0.000
_refine_diff_density_max     0.207
_refine_diff_density_min     -0.215
_refine_ls_extinction_method     none
_refine_ls_extinction_coef     ?
_refine_ls_abs_structure_details     ?
_refine_ls_abs_structure_Flack     ?
_refine_ls_abs_structure_Rogers     ?
loop_
    _atom_type_symbol
    _atom_type_description
    _atom_type_scat_dispersion_real
    _atom_type_scat_dispersion_imag
    _atom_type_scat_source
    'C' 'C' 0.0033 0.0016
                         'International Tables Vol C Tables 4.2.6.8 and 6.1.1.4'
    'H' 'H' 0.0000 0.0000
                         'International Tables Vol C Tables 4.2.6.8 and 6.1.1.4'
    'N' 'N' 0.0061 0.0033
                         'International Tables Vol C Tables 4.2.6.8 and 6.1.1.4'
    'Cl' 'Cl' 0.1484 0.1585
                         'International Tables Vol C Tables 4.2.6.8 and 6.1.1.4'
_computing_data_collection     'CrysAlis CCD (Oxford Diffraction, 2009)'
_computing_cell_refinement     'CrysAlis RED (Oxford Diffraction, 2009)'
_computing_data_reduction     'CrysAlis RED (Oxford Diffraction, 2009)'
_computing_structure_solution     'SHELXS97 (Sheldrick, 2008)'
_computing_structure_refinement     'SHELXL97 (Sheldrick, 2008)'
_computing_molecular_graphics
             'ORTEP-3 (Farrugia, 1997) and Mercury (Macrae <i>et al.</i>, 2008)'
_computing_publication_material     'SHELXL97 (Sheldrick, 2008)'
loop_
    _atom_site_type_symbol
    _atom_site_label
    _atom_site_fract_x
    _atom_site_fract_y
    _atom_site_fract_z
    _atom_site_U_iso_or_equiv
    _atom_site_adp_type
    _atom_site_calc_flag
    _atom_site_refinement_flags
    _atom_site_occupancy
    _atom_site_symmetry_multiplicity
    _atom_site_disorder_assembly
    _atom_site_disorder_group
    Cl Cl1 0.71286(4) 0.25662(4) 0.37828(2) 0.02326(12) Uani d . 1 1 . .
    N N1 0.46503(13) 0.39081(11) 0.30528(7) 0.0176(2) Uani d . 1 1 . .
    N N2 0.45822(13) 0.33371(11) 0.46370(7) 0.0172(2) Uani d . 1 1 . .
    N N3 0.24124(14) 0.38987(12) 0.55160(7) 0.0195(3) Uani d . 1 1 . .
    H H3 0.147(2) 0.4230(17) 0.5565(11) 0.027(4) Uiso d . 1 1 . .
    N N4 0.08494(13) 0.52739(11) 0.38017(7) 0.0194(3) Uani d . 1 1 . .
    N N5 0.21933(13) 0.51796(11) 0.25145(7) 0.0180(2) Uani d . 1 1 . .
    C C1 0.52134(15) 0.33857(13) 0.38306(8) 0.0169(3) Uani d . 1 1 . .
    C C2 0.31722(15) 0.45181(13) 0.31630(8) 0.0164(3) Uani d . 1 1 . .
    C C3 0.23370(15) 0.45883(13) 0.39493(9) 0.0164(3) Uani d . 1 1 . .
    C C4 0.30943(15) 0.39438(13) 0.47204(8) 0.0166(3) Uani d . 1 1 . .
    C C5 0.31812(16) 0.31996(15) 0.63006(8) 0.0211(3) Uani d . 1 1 . .
    H H5A 0.2794 0.3635 0.6855 0.025 Uiso calc R 1 1 . .
    H H5B 0.4388 0.3329 0.6301 0.025 Uiso calc R 1 1 . .
    C C6 0.27990(19) 0.16560(16) 0.63171(10) 0.0312(4) Uani d . 1 1 . .
    H H6A 0.3327 0.1238 0.6861 0.047 Uiso calc R 1 1 . .
    H H6B 0.3218 0.1212 0.5781 0.047 Uiso calc R 1 1 . .
    H H6C 0.1606 0.1521 0.6321 0.047 Uiso calc R 1 1 . .
    C C7 0.08323(16) 0.56029(14) 0.29428(9) 0.0199(3) Uani d . 1 1 . .
    H H7 -0.0051 0.6094 0.2644 0.024 Uiso calc R 1 1 . .
    C C8 0.25198(17) 0.53989(14) 0.15553(9) 0.0210(3) Uani d . 1 1 . .
    H H8 0.1594 0.5962 0.1277 0.025 Uiso calc R 1 1 . .
    C C9 0.40995(17) 0.62252(15) 0.14745(9) 0.0250(3) Uani d . 1 1 . .
    H H9A 0.4035 0.7089 0.1820 0.038 Uiso calc R 1 1 . .
    H H9B 0.4244 0.6445 0.0839 0.038 Uiso calc R 1 1 . .
    H H9C 0.5037 0.5674 0.1712 0.038 Uiso calc R 1 1 . .
    C C10 0.25535(19) 0.40217(16) 0.10584(10) 0.0285(3) Uani d . 1 1 . .
    H H10A 0.1506 0.3537 0.1119 0.043 Uiso calc R 1 1 . .
    H H10B 0.3455 0.3448 0.1317 0.043 Uiso calc R 1 1 . .
    H H10C 0.2722 0.4190 0.0418 0.043 Uiso calc R 1 1 . .
loop_
    _atom_site_aniso_label
    _atom_site_aniso_U_11
    _atom_site_aniso_U_22
    _atom_site_aniso_U_33
    _atom_site_aniso_U_12
    _atom_site_aniso_U_13
    _atom_site_aniso_U_23
    Cl1 0.01873(19) 0.0305(2) 0.02086(19) 0.00947(13) 0.00355(13) 0.00232(13)
    N1 0.0166(6) 0.0174(6) 0.0189(6) 0.0010(4) 0.0019(4) -0.0002(4)
    N2 0.0164(5) 0.0172(6) 0.0181(5) 0.0006(4) 0.0015(4) -0.0013(4)
    N3 0.0169(6) 0.0237(6) 0.0181(6) 0.0048(5) 0.0037(4) 0.0010(4)
    N4 0.0170(6) 0.0193(6) 0.0220(6) 0.0021(4) 0.0018(4) 0.0002(5)
    N5 0.0164(6) 0.0199(6) 0.0179(5) 0.0021(4) 0.0012(4) 0.0019(5)
    C1 0.0148(6) 0.0156(7) 0.0203(6) 0.0007(5) 0.0019(5) -0.0015(5)
    C2 0.0158(6) 0.0141(7) 0.0191(6) -0.0012(5) -0.0004(5) -0.0003(5)
    C3 0.0151(6) 0.0143(7) 0.0200(6) -0.0007(5) 0.0014(5) -0.0015(5)
    C4 0.0169(6) 0.0136(6) 0.0192(6) -0.0023(5) 0.0010(5) -0.0027(5)
    C5 0.0202(7) 0.0265(8) 0.0166(6) 0.0029(6) 0.0020(5) 0.0003(5)
    C6 0.0311(8) 0.0295(9) 0.0329(8) -0.0026(6) 0.0016(6) 0.0085(6)
    C7 0.0159(6) 0.0200(7) 0.0238(7) 0.0025(5) 0.0014(5) 0.0015(6)
    C8 0.0202(7) 0.0261(8) 0.0169(6) 0.0038(5) 0.0008(5) 0.0044(5)
    C9 0.0255(7) 0.0241(8) 0.0258(7) 0.0015(6) 0.0046(6) 0.0065(6)
    C10 0.0300(8) 0.0333(9) 0.0220(7) -0.0012(6) -0.0001(6) -0.0046(6)
_geom_special_details
;
All e.s.d.'s (except the e.s.d. in the dihedral angle between two l.s. planes)
are estimated using the full covariance matrix. The cell e.s.d.'s are taken
into account individually in the estimation of e.s.d.'s in distances, angles
and torsion angles; correlations between e.s.d.'s in cell parameters are only
used when they are defined by crystal symmetry. An approximate (isotropic)
treatment of cell e.s.d.'s is used for estimating e.s.d.'s involving l.s.
planes.
;
loop_
    _geom_bond_atom_site_label_1
    _geom_bond_atom_site_label_2
    _geom_bond_site_symmetry_2
    _geom_bond_distance
    _geom_bond_publ_flag
    Cl1 C1 . 1.7516(13) ?
    N1 C1 . 1.3189(16) ?
    N1 C2 . 1.3561(16) ?
    N2 C1 . 1.3274(16) ?
    N2 C4 . 1.3558(16) ?
    N3 C4 . 1.3312(17) ?
    N3 C5 . 1.4572(17) ?
    N3 H3 . 0.837(17) ?
    N4 C7 . 1.3126(17) ?
    N4 C3 . 1.3861(17) ?
    N5 C7 . 1.3677(17) ?
    N5 C2 . 1.3733(16) ?
    N5 C8 . 1.4766(16) ?
    C2 C3 . 1.3824(18) ?
    C3 C4 . 1.4143(18) ?
    C5 C6 . 1.518(2) ?
    C5 H5A . 0.9900 ?
    C5 H5B . 0.9900 ?
    C6 H6A . 0.9800 ?
    C6 H6B . 0.9800 ?
    C6 H6C . 0.9800 ?
    C7 H7 . 0.9500 ?
    C8 C10 . 1.518(2) ?
    C8 C9 . 1.5217(19) ?
    C8 H8 . 1.0000 ?
    C9 H9A . 0.9800 ?
    C9 H9B . 0.9800 ?
    C9 H9C . 0.9800 ?
    C10 H10A . 0.9800 ?
    C10 H10B . 0.9800 ?
    C10 H10C . 0.9800 ?
loop_
    _geom_contact_atom_site_label_1
    _geom_contact_atom_site_label_2
    _geom_contact_distance
    _geom_contact_site_symmetry_1
    _geom_contact_site_symmetry_2
    _geom_contact_publ_flag
    ? ? ? ? ? ?
loop_
    _geom_angle_atom_site_label_1
    _geom_angle_atom_site_label_2
    _geom_angle_atom_site_label_3
    _geom_angle_site_symmetry_1
    _geom_angle_site_symmetry_3
    _geom_angle
    _geom_angle_publ_flag
    C1 N1 C2 . . 109.23(11) ?
    C1 N2 C4 . . 117.17(11) ?
    C4 N3 C5 . . 122.83(12) ?
    C4 N3 H3 . . 119.4(11) ?
    C5 N3 H3 . . 117.6(11) ?
    C7 N4 C3 . . 103.48(10) ?
    C7 N5 C2 . . 105.47(10) ?
    C7 N5 C8 . . 126.60(11) ?
    C2 N5 C8 . . 127.93(11) ?
    N1 C1 N2 . . 132.00(12) ?
    N1 C1 Cl1 . . 113.92(9) ?
    N2 C1 Cl1 . . 114.06(9) ?
    N1 C2 N5 . . 127.02(11) ?
    N1 C2 C3 . . 126.96(12) ?
    N5 C2 C3 . . 106.02(11) ?
    C2 C3 N4 . . 110.72(11) ?
    C2 C3 C4 . . 116.66(12) ?
    N4 C3 C4 . . 132.59(12) ?
    N3 C4 N2 . . 118.86(12) ?
    N3 C4 C3 . . 123.20(12) ?
    N2 C4 C3 . . 117.94(11) ?
    N3 C5 C6 . . 112.64(11) ?
    N3 C5 H5A . . 109.1 ?
    C6 C5 H5A . . 109.1 ?
    N3 C5 H5B . . 109.1 ?
    C6 C5 H5B . . 109.1 ?
    H5A C5 H5B . . 107.8 ?
    C5 C6 H6A . . 109.5 ?
    C5 C6 H6B . . 109.5 ?
    H6A C6 H6B . . 109.5 ?
    C5 C6 H6C . . 109.5 ?
    H6A C6 H6C . . 109.5 ?
    H6B C6 H6C . . 109.5 ?
    N4 C7 N5 . . 114.31(12) ?
    N4 C7 H7 . . 122.8 ?
    N5 C7 H7 . . 122.8 ?
    N5 C8 C10 . . 110.62(11) ?
    N5 C8 C9 . . 110.24(11) ?
    C10 C8 C9 . . 112.42(12) ?
    N5 C8 H8 . . 107.8 ?
    C10 C8 H8 . . 107.8 ?
    C9 C8 H8 . . 107.8 ?
    C8 C9 H9A . . 109.5 ?
    C8 C9 H9B . . 109.5 ?
    H9A C9 H9B . . 109.5 ?
    C8 C9 H9C . . 109.5 ?
    H9A C9 H9C . . 109.5 ?
    H9B C9 H9C . . 109.5 ?
    C8 C10 H10A . . 109.5 ?
    C8 C10 H10B . . 109.5 ?
    H10A C10 H10B . . 109.5 ?
    C8 C10 H10C . . 109.5 ?
    H10A C10 H10C . . 109.5 ?
    H10B C10 H10C . . 109.5 ?
loop_
    _geom_torsion_atom_site_label_1
    _geom_torsion_atom_site_label_2
    _geom_torsion_atom_site_label_3
    _geom_torsion_atom_site_label_4
    _geom_torsion_site_symmetry_1
    _geom_torsion_site_symmetry_2
    _geom_torsion_site_symmetry_3
    _geom_torsion_site_symmetry_4
    _geom_torsion
    _geom_torsion_publ_flag
    C2 N1 C1 N2 . . . . 2.0(2) ?
    C2 N1 C1 Cl1 . . . . -179.87(9) ?
    C4 N2 C1 N1 . . . . -1.4(2) ?
    C4 N2 C1 Cl1 . . . . -179.56(9) ?
    C1 N1 C2 N5 . . . . 179.90(12) ?
    C1 N1 C2 C3 . . . . -0.80(18) ?
    C7 N5 C2 N1 . . . . 179.21(12) ?
    C8 N5 C2 N1 . . . . -0.8(2) ?
    C7 N5 C2 C3 . . . . -0.21(14) ?
    C8 N5 C2 C3 . . . . 179.74(12) ?
    N1 C2 C3 N4 . . . . -179.04(12) ?
    N5 C2 C3 N4 . . . . 0.38(14) ?
    N1 C2 C3 C4 . . . . -0.68(19) ?
    N5 C2 C3 C4 . . . . 178.74(11) ?
    C7 N4 C3 C2 . . . . -0.40(14) ?
    C7 N4 C3 C4 . . . . -178.41(14) ?
    C5 N3 C4 N2 . . . . -1.24(19) ?
    C5 N3 C4 C3 . . . . 178.29(12) ?
    C1 N2 C4 N3 . . . . 179.07(11) ?
    C1 N2 C4 C3 . . . . -0.48(17) ?
    C2 C3 C4 N3 . . . . -178.20(12) ?
    N4 C3 C4 N3 . . . . -0.3(2) ?
    C2 C3 C4 N2 . . . . 1.33(17) ?
    N4 C3 C4 N2 . . . . 179.24(13) ?
    C4 N3 C5 C6 . . . . -85.04(16) ?
    C3 N4 C7 N5 . . . . 0.27(15) ?
    C2 N5 C7 N4 . . . . -0.05(15) ?
    C8 N5 C7 N4 . . . . -179.99(12) ?
    C7 N5 C8 C10 . . . . -114.50(14) ?
    C2 N5 C8 C10 . . . . 65.56(16) ?
    C7 N5 C8 C9 . . . . 120.53(14) ?
    C2 N5 C8 C9 . . . . -59.40(17) ?
loop_
    _geom_hbond_atom_site_label_D
    _geom_hbond_atom_site_label_H
    _geom_hbond_atom_site_label_A
    _geom_hbond_site_symmetry_D
    _geom_hbond_site_symmetry_H
    _geom_hbond_site_symmetry_A
    _geom_hbond_distance_DH
    _geom_hbond_distance_HA
    _geom_hbond_distance_DA
    _geom_hbond_angle_DHA
    _geom_hbond_publ_flag
    N3 H3 N4 1_555 1_555 3_566 0.837(16) 2.205(17) 2.9979(16) 158.2(15) y
    C8 H8 Cg1 1_555 1_555 2_555 0.9997(13) 2.90380(10) 3.6403(13) 131.15(8) y
_iucr_refine_instructions_details
;
TITL FG1108 IN P2(1)/N
CELL  0.71073  8.13850  9.62450 14.83880 90.00000 92.99700 90.00000
ZERR 4  0.00020  0.00020  0.00030  0.00000  0.00200  0.00000
LATT 1
SYMM -X+ 0.50000, Y+ 0.50000, -Z+ 0.50000
SFAC C H N CL
UNIT 40 56 20 4
L.S. 15
BOND $H
FMAP 2
PLAN 20
CONF
SIZE 0.4 0.4 0.2
TEMP -153
MPLA C1 N1 C2 C3 C4 N2 N4 C7 N5
EQIV $1 -x, -y+1, -z+1
HTAB N3 N4_$1
OMIT 0 50
ACTA
WGHT    0.037100    0.376800
FVAR       4.44702
CL1   4    0.712857    0.256618    0.378280    11.00000    0.01873    0.03046 =
         0.02086    0.00232    0.00355    0.00947
N1    3    0.465028    0.390808    0.305284    11.00000    0.01657    0.01738 =
         0.01891   -0.00016    0.00185    0.00103
N2    3    0.458218    0.333711    0.463696    11.00000    0.01643    0.01724 =
         0.01808   -0.00129    0.00153    0.00058
N3    3    0.241236    0.389866    0.551595    11.00000    0.01692    0.02366 =
         0.01813    0.00100    0.00365    0.00482
H3    2    0.146950    0.422957    0.556462    11.00000    0.02708
N4    3    0.084943    0.527392    0.380167    11.00000    0.01696    0.01926 =
         0.02201    0.00016    0.00176    0.00209
N5    3    0.219333    0.517957    0.251445    11.00000    0.01638    0.01989 =
         0.01789    0.00191    0.00115    0.00211
C1    1    0.521339    0.338575    0.383060    11.00000    0.01478    0.01557 =
         0.02032   -0.00153    0.00193    0.00074
C2    1    0.317224    0.451810    0.316297    11.00000    0.01582    0.01413 =
         0.01908   -0.00032   -0.00043   -0.00119
C3    1    0.233696    0.458829    0.394928    11.00000    0.01509    0.01431 =
         0.02000   -0.00148    0.00142   -0.00066
C4    1    0.309434    0.394384    0.472041    11.00000    0.01688    0.01357 =
         0.01923   -0.00265    0.00098   -0.00227
C5    1    0.318116    0.319963    0.630057    11.00000    0.02015    0.02650 =
         0.01664    0.00029    0.00197    0.00292
AFIX  23
H5A   2    0.279372    0.363538    0.685533    11.00000   -1.20000
H5B   2    0.438801    0.332851    0.630054    11.00000   -1.20000
AFIX   0
C6    1    0.279900    0.165597    0.631710    11.00000    0.03111    0.02953 =
         0.03292    0.00846    0.00158   -0.00257
AFIX 137
H6A   2    0.332699    0.123825    0.686057    11.00000   -1.50000
H6B   2    0.321757    0.121199    0.578076    11.00000   -1.50000
H6C   2    0.160577    0.152134    0.632065    11.00000   -1.50000
AFIX   0
C7    1    0.083232    0.560293    0.294279    11.00000    0.01590    0.01997 =
         0.02375    0.00146    0.00135    0.00246
AFIX  43
H7    2   -0.005058    0.609353    0.264402    11.00000   -1.20000
AFIX   0
C8    1    0.251983    0.539888    0.155531    11.00000    0.02017    0.02607 =
         0.01688    0.00442    0.00080    0.00381
AFIX  13
H8    2    0.159378    0.596244    0.127719    11.00000   -1.20000
AFIX   0
C9    1    0.409946    0.622522    0.147451    11.00000    0.02551    0.02405 =
         0.02580    0.00647    0.00460    0.00151
AFIX 137
H9A   2    0.403456    0.708923    0.182029    11.00000   -1.50000
H9B   2    0.424431    0.644506    0.083870    11.00000   -1.50000
H9C   2    0.503678    0.567353    0.171248    11.00000   -1.50000
AFIX   0
C10   1    0.255354    0.402166    0.105841    11.00000    0.02998    0.03329 =
         0.02196   -0.00458   -0.00012   -0.00124
AFIX 137
H10A  2    0.150584    0.353720    0.111861    11.00000   -1.50000
H10B  2    0.345473    0.344847    0.131732    11.00000   -1.50000
H10C  2    0.272181    0.419003    0.041845    11.00000   -1.50000
HKLF 4
REM  FG1108 IN P2(1)/N
REM R1 =  0.0250 for   1793 Fo > 4sig(Fo)  and  0.0291 for all   2041 data
REM    152 parameters refined using      0 restraints
END
WGHT      0.0371      0.3807
REM Highest difference peak  0.207,  deepest hole -0.215,  1-sigma level  0.037
Q1    1   0.2724  0.4479  0.3579  11.00000  0.05    0.21
Q2    1   0.2454  0.4084  0.4245  11.00000  0.05    0.21
Q3    1   0.2317  0.5261  0.2085  11.00000  0.05    0.20
Q4    1   0.2738  0.4860  0.2812  11.00000  0.05    0.19
Q5    1   0.2704  0.4451  0.4358  11.00000  0.05    0.18
Q6    1   0.4733  0.3176  0.4231  11.00000  0.05    0.18
Q7    1   0.6096  0.3109  0.3860  11.00000  0.05    0.17
Q8    1   0.3295  0.5746  0.1560  11.00000  0.05    0.17
Q9    1   0.3958  0.4384  0.3151  11.00000  0.05    0.17
Q10   1   0.1696  0.4932  0.3971  11.00000  0.05    0.17
Q11   1   0.1403  0.5089  0.2612  11.00000  0.05    0.17
Q12   1   0.3788  0.3437  0.4617  11.00000  0.05    0.16
Q13   1   0.2525  0.4738  0.1365  11.00000  0.05    0.15
Q14   1   0.1479  0.4636  0.3871  11.00000  0.05    0.15
Q15   1   0.2964  0.2436  0.6298  11.00000  0.05    0.15
Q16   1   0.0129  0.5521  0.4169  11.00000  0.05    0.14
Q17   1   0.5106  0.3921  0.3424  11.00000  0.05    0.14
Q18   1   0.5276  0.4101  0.2687  11.00000  0.05    0.14
Q19   1   0.4626  0.2696  0.4802  11.00000  0.05    0.14
Q20   1   0.3013  0.4289  0.5175  11.00000  0.05    0.13
;
