# Supplementary material for: 2-Chloro-N-ethyl-9-isopropyl-9H-purin-6-amine
Source: Acta Crystallogr Sect E Struct Rep Online. 2012 Aug 23;68(Pt 9):o2759. doi: 10.1107/S1600536812035933 (PMC3435794; doi:10.1107/S1600536812035933)
Supplement: Supplementary file 2 [file e-68-o2759-Isup2.hkl]

# 
# h,k,l, Fc-squared, Fo-squared, sigma(Fo-squared) and status flag 
# 
data_I
_shelx_title ' FG1108 IN P2(1)/N' 
_shelx_refln_list_code          4 
_shelx_F_calc_maximum      170.62 
_exptl_crystal_F_000       504.00 
_reflns_d_resolution_high  0.8411 
 
loop_ 
 _symmetry_equiv_pos_as_xyz 
 'x, y, z' 
 '-x+1/2, y+1/2, -z+1/2' 
 '-x, -y, -z' 
 'x-1/2, -y-1/2, z-1/2' 
 
_cell_length_a     8.1385 
_cell_length_b     9.6245 
_cell_length_c    14.8388 
_cell_angle_alpha  90.000 
_cell_angle_beta   92.997 
_cell_angle_gamma  90.000 
 
_shelx_F_squared_multiplier     1.000 
 
loop_ 
 _refln_index_h 
 _refln_index_k 
 _refln_index_l 
 _refln_F_squared_calc 
 _refln_F_squared_meas 
 _refln_F_squared_sigma 
 _refln_observed_status 
   2   0   0    14919.17    14032.22     21.30 o 
   4   0   0     7776.24     8183.96     28.21 o 
   6   0   0     1146.06     1159.01      7.94 o 
   8   0   0      104.35      101.68      8.30 o 
   1   1   0      733.06      737.81      4.57 o 
   2   1   0      154.48      159.13      1.26 o 
   3   1   0      289.29      300.35      1.84 o 
   4   1   0      288.56      293.31      2.12 o 
   5   1   0      390.36      442.96      3.17 o 
   6   1   0       35.83       24.17      1.54 o 
   7   1   0      259.80      249.82      4.57 o 
   8   1   0      561.08      566.10     12.13 o 
   9   1   0      222.04      219.57      8.60 o 
   0   2   0      872.97      999.22      6.91 o 
   1   2   0     1832.74     1853.49      7.10 o 
   2   2   0       21.42       31.24      0.95 o 
   3   2   0     1267.74     1344.32      6.48 o 
   4   2   0       51.52       35.61      0.91 o 
   5   2   0       84.35      102.67      2.32 o 
   6   2   0      501.96      500.88      4.91 o 
   7   2   0      377.26      363.97      5.67 o 
   8   2   0       85.35       85.38      3.45 o 
   9   2   0       87.92       91.29      6.09 o 
   1   3   0     6853.51     7141.00     21.53 o 
   2   3   0     2720.49     2785.91     19.85 o 
   3   3   0      134.81      167.09      1.99 o 
   4   3   0      740.18      713.86      4.80 o 
   5   3   0       25.19       18.18      1.49 o 
   6   3   0     1426.93     1410.16      8.34 o 
   7   3   0      236.45      217.55      4.21 o 
   8   3   0      245.17      274.20      5.60 o 
   9   3   0        6.42        7.40      2.46 o 
   0   4   0      323.44      382.34      3.28 o 
   1   4   0      313.09      320.80      1.91 o 
   2   4   0     2148.62     2151.67     11.13 o 
   3   4   0     1573.27     1666.02      6.22 o 
   4   4   0        7.52        5.89      1.00 o 
   5   4   0       18.32       21.67      1.74 o 
   6   4   0       99.56      107.18      2.83 o 
   7   4   0        0.52        0.07      2.19 o 
   8   4   0       33.37       32.77      3.42 o 
   9   4   0       98.43       89.19      4.69 o 
   1   5   0      127.69      135.52      1.68 o 
   2   5   0        0.08        0.00      1.13 o 
   3   5   0        4.93        8.22      1.28 o 
   4   5   0     1087.21     1035.03      6.22 o 
   5   5   0        0.22        0.12      1.60 o 
   6   5   0      798.11      783.98      9.56 o 
   7   5   0       71.14       68.93      3.55 o 
   8   5   0       73.10       70.89      4.16 o 
   0   6   0      166.30      172.06      2.84 o 
   1   6   0      606.42      621.55      4.71 o 
   2   6   0     1099.18     1084.72      6.55 o 
   3   6   0       92.87       83.39      2.34 o 
   4   6   0       66.17       66.67      2.10 o 
   5   6   0      671.58      651.74      6.17 o 
   6   6   0       60.61       62.47      3.67 o 
   7   6   0      129.82      143.56      4.61 o 
   8   6   0        2.62        2.75      2.81 o 
   1   7   0      126.32      124.09      2.53 o 
   2   7   0      855.68      853.19      6.28 o 
   3   7   0      296.72      282.20      4.01 o 
   4   7   0      246.08      243.26      3.95 o 
   5   7   0      200.51      198.11      3.60 o 
   6   7   0      310.22      342.21      7.08 o 
   7   7   0       78.97       76.58      4.47 o 
   0   8   0      350.15      345.27     12.38 o 
   1   8   0      185.72      173.82      3.45 o 
   2   8   0      269.72      274.25      4.39 o 
   3   8   0        7.24        8.78      1.91 o 
   4   8   0      129.83      135.09      4.07 o 
   5   8   0      137.37      139.08      4.41 o 
   6   8   0       31.89       37.71      3.50 o 
   1   9   0        0.29        0.00      3.36 o 
   2   9   0       61.70       55.28      2.87 o 
   3   9   0       21.83       20.52      2.62 o 
   4   9   0      187.94      180.16      5.54 o 
   5   9   0       32.53       29.63      3.58 o 
   0  10   0      359.39      368.54     14.71 o 
   1  10   0      100.27      104.73      6.30 o 
   2  10   0       56.21       59.97      5.36 o 
   3  10   0        1.88        2.15      2.36 o 
   4  10   0       31.81       31.81      3.49 o 
   1  11   0       21.91       18.20      4.40 o 
   2  11   0       39.46       41.77      5.05 o 
  -9   0   1        0.98        4.53      5.02 o 
  -7   0   1      458.00      465.51      9.54 o 
  -5   0   1     6616.30     6868.67     17.77 o 
  -3   0   1      599.76      597.72      4.01 o 
   1   0   1        4.04       10.17      0.71 o 
   3   0   1     3889.51     3920.87      8.97 o 
   5   0   1     1292.10     1270.12      7.49 o 
   7   0   1        6.70        2.56      4.29 o 
   9   0   1        4.85        3.99      4.82 o 
  -9   1   1       18.17       20.67      4.18 o 
  -8   1   1       43.32       43.95      4.62 o 
  -7   1   1      327.89      306.61      4.15 o 
  -6   1   1        0.48        1.17      1.22 o 
  -5   1   1      551.67      497.27      3.37 o 
  -4   1   1       39.06       51.99      1.16 o 
  -3   1   1      167.79      147.49      1.48 o 
  -2   1   1        0.00       10.28      0.72 o 
  -1   1   1      146.67      183.19      2.21 o 
   1   1   1     2586.13     2646.35     10.50 o 
   2   1   1      263.93      288.94      1.54 o 
   3   1   1      551.40      557.47      2.50 o 
   4   1   1      169.21      216.78      2.01 o 
   5   1   1      707.46      748.43      4.04 o 
   6   1   1        0.24        0.00      1.35 o 
   7   1   1       44.98       36.66      2.37 o 
   8   1   1      479.79      460.93     11.05 o 
   9   1   1      167.15      174.26      7.78 o 
  -9   2   1      635.31      629.91     13.80 o 
  -8   2   1       18.49       12.90      2.20 o 
  -7   2   1      518.28      479.54      5.78 o 
  -6   2   1      124.63      112.80      2.66 o 
  -5   2   1       71.19       83.66      2.17 o 
  -4   2   1       97.86      114.00      1.36 o 
  -3   2   1      715.35      828.69      3.74 o 
  -2   2   1     1267.49     1336.90      5.03 o 
  -1   2   1     6868.30     6827.52      8.91 o 
   0   2   1      214.82      263.74      1.54 o 
   1   2   1    29111.30    29050.25     24.32 o 
   2   2   1     1015.91     1082.06      5.97 o 
   3   2   1     3229.20     3229.74     15.18 o 
   4   2   1     1595.19     1610.17      5.86 o 
   5   2   1     2468.39     2454.81      9.51 o 
   6   2   1      363.36      381.55      4.79 o 
   7   2   1      784.88      783.92      8.14 o 
   8   2   1       63.99       65.86      3.26 o 
   9   2   1        9.29       13.48      4.01 o 
  -9   3   1       89.02       82.71      3.82 o 
  -8   3   1      233.72      209.59      5.00 o 
  -7   3   1       44.19       49.26      2.50 o 
  -6   3   1      368.64      355.40      4.42 o 
  -5   3   1      625.64      610.27      5.18 o 
  -4   3   1     1436.62     1521.78      7.01 o 
  -3   3   1     3030.43     3160.61      7.82 o 
  -2   3   1     1292.41     1363.78      4.62 o 
  -1   3   1     1866.19     1891.55      9.79 o 
   0   3   1      272.55      278.12      1.69 o 
   1   3   1     9471.38     9511.04     14.45 o 
   2   3   1       51.52       53.72      1.20 o 
   3   3   1      598.30      631.32      3.68 o 
   4   3   1       69.93       71.66      1.70 o 
   5   3   1        4.61        6.92      1.29 o 
   6   3   1       23.74       21.79      2.02 o 
   7   3   1      157.51      141.32      3.92 o 
   8   3   1      213.31      229.74      5.21 o 
   9   3   1      292.81      299.14      6.26 o 
  -9   4   1      275.15      286.76      7.10 o 
  -8   4   1        0.68        0.60      2.84 o 
  -7   4   1      387.98      397.95      6.35 o 
  -6   4   1      333.27      303.78      4.73 o 
  -5   4   1       20.16       19.06      1.50 o 
  -4   4   1       34.38       25.40      1.27 o 
  -3   4   1      715.15      793.16      4.29 o 
  -2   4   1      137.58      141.83      1.77 o 
  -1   4   1      256.08      242.53      1.84 o 
   0   4   1      566.92      610.65      3.15 o 
   1   4   1      363.80      430.21      2.26 o 
   2   4   1       27.18       26.14      1.19 o 
   3   4   1      111.29      102.53      1.78 o 
   4   4   1       71.80       73.99      1.84 o 
   5   4   1      101.53       90.42      2.40 o 
   6   4   1      362.58      338.93      4.94 o 
   7   4   1       26.06       28.56      2.54 o 
   8   4   1      192.29      192.93      5.71 o 
   9   4   1       76.25       69.19      4.39 o 
  -8   5   1       25.59       24.79      3.31 o 
  -7   5   1      506.18      558.46      7.75 o 
  -6   5   1      442.47      400.70      5.59 o 
  -5   5   1      480.14      471.31      5.47 o 
  -4   5   1        1.05        5.18      1.52 o 
  -3   5   1     1285.80     1266.34      6.06 o 
  -2   5   1       93.57       81.85      1.83 o 
  -1   5   1     2623.97     2564.13      8.38 o 
   0   5   1      127.54      148.65      1.72 o 
   1   5   1      202.03      195.35      1.89 o 
   2   5   1     1007.66     1029.44      4.93 o 
   3   5   1     1556.74     1596.06      7.08 o 
   4   5   1       16.95       22.85      1.89 o 
   5   5   1        2.20        5.70      1.68 o 
   6   5   1      113.05      107.09      4.19 o 
   7   5   1      896.50      911.30     11.02 o 
   8   5   1       24.12       27.01      3.25 o 
  -8   6   1        1.23        0.00      3.57 o 
  -7   6   1       44.00       49.89      3.38 o 
  -6   6   1       66.83       63.49      3.18 o 
  -5   6   1       14.14       12.25      1.97 o 
  -4   6   1       34.69       35.60      1.97 o 
  -3   6   1       13.46       17.81      1.45 o 
  -2   6   1      147.19      157.71      2.72 o 
  -1   6   1      364.40      361.23      3.65 o 
   0   6   1      241.18      257.28      2.41 o 
   1   6   1        2.52        0.71      1.10 o 
   2   6   1      100.75      104.75      2.36 o 
   3   6   1     1328.70     1319.21      7.03 o 
   4   6   1        0.50        0.79      1.46 o 
   5   6   1      100.50      100.43      3.10 o 
   6   6   1        0.83        0.00      2.66 o 
   7   6   1      292.29      285.50      6.79 o 
   8   6   1       12.31       10.53      3.34 o 
  -7   7   1       30.90       31.04      3.19 o 
  -6   7   1        7.66        9.85      2.45 o 
  -5   7   1      887.40      871.63      8.24 o 
  -4   7   1       83.72       79.18      2.91 o 
  -3   7   1     1060.10     1008.85      7.88 o 
  -2   7   1      256.77      266.75      3.67 o 
  -1   7   1      321.28      298.05      3.64 o 
   0   7   1        4.78        3.80      1.02 o 
   1   7   1      499.24      512.36      4.69 o 
   2   7   1      105.90      111.75      2.62 o 
   3   7   1      275.10      275.33      4.01 o 
   4   7   1       16.74       16.82      1.95 o 
   5   7   1      184.60      173.45      5.11 o 
   6   7   1       25.13       25.05      2.72 o 
   7   7   1       81.69       79.14      4.39 o 
  -6   8   1      125.20      125.13      4.32 o 
  -5   8   1       70.52       68.67      3.54 o 
  -4   8   1      120.65      116.25      3.83 o 
  -3   8   1        7.32        6.48      1.76 o 
  -2   8   1        1.25        1.42      1.69 o 
  -1   8   1      199.92      205.93      3.73 o 
   0   8   1      118.31      117.81      4.35 o 
   1   8   1       94.22      105.18      2.85 o 
   2   8   1      116.78      120.21      3.14 o 
   3   8   1      415.99      415.68      5.57 o 
   4   8   1        1.27        0.35      1.96 o 
   5   8   1      149.27      156.36      4.61 o 
   6   8   1      112.83      119.34      4.79 o 
  -5   9   1      158.21      165.34      4.92 o 
  -4   9   1      446.90      453.54      8.06 o 
  -3   9   1      134.86      126.03      4.00 o 
  -2   9   1      150.17      151.59      4.03 o 
  -1   9   1      209.23      205.55      7.57 o 
   0   9   1        1.51        0.00      3.22 o 
   1   9   1        7.12        6.22      3.26 o 
   2   9   1      527.76      533.12      7.04 o 
   3   9   1      117.92      119.18      4.04 o 
   4   9   1       96.03       86.00      3.80 o 
   5   9   1      220.21      226.15      6.30 o 
  -4  10   1       35.99       39.13      3.59 o 
  -3  10   1       11.77        8.45      2.35 o 
  -2  10   1        7.33        6.28      3.63 o 
  -1  10   1        0.03        0.17      3.65 o 
   0  10   1       22.02       20.15      4.24 o 
   1  10   1       67.19       68.28     10.74 o 
   2  10   1        0.35        0.00      4.92 o 
   3  10   1       29.23       33.56      2.98 o 
   4  10   1       15.99       13.04      3.19 o 
  -2  11   1       38.06       36.24      5.23 o 
  -1  11   1      234.09      227.53      8.98 o 
   0  11   1        4.00        4.54      3.73 o 
   1  11   1      108.01      107.60      6.77 o 
   2  11   1       87.93       93.05      6.63 o 
  -8   0   2     1912.15     1979.38     31.03 o 
  -6   0   2      914.24      884.67      7.09 o 
  -4   0   2      842.35      804.62      5.73 o 
  -2   0   2     7739.66     7573.72     16.87 o 
   2   0   2     3448.15     3590.49     11.67 o 
   4   0   2      167.68      151.64      2.50 o 
   6   0   2     1037.92     1006.96      8.54 o 
   8   0   2     1315.12     1288.38     25.97 o 
  -9   1   2       76.96       81.28      5.79 o 
  -8   1   2       80.66       67.29      3.96 o 
  -7   1   2        0.43        1.82      1.48 o 
  -6   1   2        0.05        0.73      1.25 o 
  -5   1   2        0.23        1.06      0.83 o 
  -4   1   2      431.76      426.10      2.84 o 
  -3   1   2      479.84      462.41      2.72 o 
  -2   1   2      237.06      247.32      1.67 o 
  -1   1   2       47.98       61.47      0.95 o 
   0   1   2     3008.73     3150.45     13.98 o 
   1   1   2      155.64      129.33      1.06 o 
   2   1   2      267.87      287.72      1.95 o 
   3   1   2     1230.42     1298.90      5.09 o 
   4   1   2      798.45      788.24      3.37 o 
   5   1   2       27.50       25.29      1.14 o 
   6   1   2        0.27        1.50      1.56 o 
   7   1   2      396.59      392.09      5.73 o 
   8   1   2        3.91        0.47      3.51 o 
   9   1   2      227.88      228.48      8.75 o 
  -9   2   2       42.39       49.26      5.20 o 
  -8   2   2       14.34       25.15      2.18 o 
  -7   2   2        0.47        2.73      1.67 o 
  -6   2   2     1235.35     1242.03      7.72 o 
  -5   2   2      136.51      142.38      2.62 o 
  -4   2   2     3965.91     4022.33     22.50 o 
  -3   2   2      967.76     1042.22      4.40 o 
  -2   2   2      444.33      437.22      2.84 o 
  -1   2   2      327.66      334.30      2.85 o 
   0   2   2     2283.16     2404.33      8.57 o 
   1   2   2    13664.74    13751.83     30.81 o 
   2   2   2      325.12      318.49      1.77 o 
   3   2   2        5.69        8.19      0.66 o 
   4   2   2     1705.85     1698.18      5.58 o 
   5   2   2      298.84      306.54      3.95 o 
   6   2   2      779.69      782.36      7.54 o 
   7   2   2      316.26      300.85      5.30 o 
   8   2   2      150.88      162.66      4.45 o 
   9   2   2        7.92       11.65      4.18 o 
  -9   3   2        0.39        0.00      2.72 o 
  -8   3   2        2.02        2.86      2.10 o 
  -7   3   2       68.45       66.31      2.53 o 
  -6   3   2      428.61      434.12      4.87 o 
  -5   3   2        1.94        1.41      1.27 o 
  -4   3   2       25.08       14.69      1.18 o 
  -3   3   2       58.72       53.87      0.82 o 
  -2   3   2     3215.22     3071.22     14.01 o 
  -1   3   2      825.78      839.52      4.87 o 
   0   3   2     1148.76     1127.95      3.87 o 
   1   3   2     1808.99     1901.52      7.18 o 
   2   3   2      859.43      799.10      4.15 o 
   3   3   2      479.20      484.03      2.95 o 
   4   3   2      622.32      587.91      4.22 o 
   5   3   2       35.80       36.45      2.13 o 
   6   3   2       94.92      104.48      3.32 o 
   7   3   2        8.23        7.91      2.06 o 
   8   3   2        1.46        0.85      2.16 o 
   9   3   2      202.94      209.72      5.48 o 
  -9   4   2       83.67       85.66      4.50 o 
  -8   4   2      310.57      300.11      6.09 o 
  -7   4   2      227.33      224.97      4.49 o 
  -6   4   2      501.94      468.82      5.77 o 
  -5   4   2      235.45      224.47      3.86 o 
  -4   4   2       22.08       15.64      1.51 o 
  -3   4   2        0.93        1.58      0.82 o 
  -2   4   2      303.63      344.96      2.24 o 
  -1   4   2       92.38       87.45      1.19 o 
   0   4   2     1050.54     1100.35      3.77 o 
   1   4   2      938.24      996.04      3.77 o 
   2   4   2     2865.92     2880.01      7.91 o 
   3   4   2      980.88     1023.89      5.87 o 
   4   4   2      922.18      900.27      5.50 o 
   5   4   2       35.18       31.76      2.02 o 
   6   4   2      906.78      911.84      8.70 o 
   7   4   2      180.49      178.13      4.53 o 
   8   4   2      245.92      252.29      5.63 o 
  -8   5   2       24.98       25.26      3.01 o 
  -7   5   2      359.21      322.56      5.49 o 
  -6   5   2       67.87       62.15      2.85 o 
  -5   5   2      154.36      141.59      3.29 o 
  -4   5   2      940.56      936.20      7.12 o 
  -3   5   2      100.16      114.77      2.20 o 
  -2   5   2     4367.51     4485.65     16.00 o 
  -1   5   2      428.85      430.19      2.59 o 
   0   5   2     1881.69     1946.71      6.86 o 
   1   5   2        4.04        7.56      0.76 o 
   2   5   2     9998.61     9818.08     15.30 o 
   3   5   2       99.10       96.62      2.06 o 
   4   5   2      851.97      847.08      6.14 o 
   5   5   2        6.37        4.76      1.72 o 
   6   5   2       90.06       87.07      3.81 o 
   7   5   2      142.74      124.67      4.81 o 
   8   5   2        2.59        2.86      2.72 o 
  -8   6   2      373.65      360.16      7.11 o 
  -7   6   2        0.85        0.95      2.23 o 
  -6   6   2      123.84      136.02      4.13 o 
  -5   6   2      193.48      182.34      4.25 o 
  -4   6   2      314.13      319.60      4.23 o 
  -3   6   2      142.11      149.64      2.62 o 
  -2   6   2     1017.73     1029.02      6.32 o 
  -1   6   2        0.91        1.13      1.09 o 
   0   6   2        0.92        0.56      0.74 o 
   1   6   2       37.80       34.10      1.52 o 
   2   6   2     1121.50     1099.64      6.66 o 
   3   6   2        5.64        6.32      1.44 o 
   4   6   2       47.91       52.03      2.20 o 
   5   6   2       28.64       26.31      2.37 o 
   6   6   2       44.91       45.95      2.98 o 
   7   6   2       48.86       43.09      3.71 o 
   8   6   2      155.78      166.10      5.88 o 
  -7   7   2       19.26       14.97      3.47 o 
  -6   7   2        2.35        3.07      2.45 o 
  -5   7   2      221.92      218.62      4.53 o 
  -4   7   2       27.22       27.89      2.27 o 
  -3   7   2      206.66      194.73      3.80 o 
  -2   7   2       78.18       68.28      2.46 o 
  -1   7   2       68.86       73.87      2.39 o 
   0   7   2      521.48      497.78      4.44 o 
   1   7   2       36.33       34.06      1.89 o 
   2   7   2       11.21       15.36      1.79 o 
   3   7   2      127.24      128.10      3.38 o 
   4   7   2      818.28      807.11      7.59 o 
   5   7   2        7.41        7.38      2.81 o 
   6   7   2        3.17        2.21      2.99 o 
   7   7   2       31.41       25.09      3.30 o 
  -6   8   2       87.44      100.97      4.16 o 
  -5   8   2      217.65      218.97      4.80 o 
  -4   8   2       35.35       38.94      2.86 o 
  -3   8   2        2.44        4.43      1.87 o 
  -2   8   2      304.70      314.10      4.70 o 
  -1   8   2      111.88      102.30      3.21 o 
   0   8   2       10.64       13.64      2.62 o 
   1   8   2       68.28       66.10      2.44 o 
   2   8   2        1.86        2.71      1.67 o 
   3   8   2      126.24      124.52      3.46 o 
   4   8   2      172.65      156.08      3.96 o 
   5   8   2       30.53       28.92      3.33 o 
   6   8   2       40.81       45.52      3.68 o 
  -5   9   2        2.43        3.51      2.53 o 
  -4   9   2       86.45       84.04      3.85 o 
  -3   9   2       12.70        8.76      2.07 o 
  -2   9   2      548.94      546.49      6.43 o 
  -1   9   2      815.67      828.56     11.30 o 
   0   9   2      783.30      769.38     12.53 o 
   1   9   2       65.67       62.93      3.97 o 
   2   9   2      762.41      783.39      7.67 o 
   3   9   2      738.79      729.58      7.78 o 
   4   9   2      643.25      619.42      7.49 o 
   5   9   2      348.61      349.36      7.51 o 
  -4  10   2       77.66       82.67      4.34 o 
  -3  10   2       11.45        8.86      2.53 o 
  -2  10   2        2.47        0.00      4.07 o 
  -1  10   2        0.34        0.85      3.78 o 
   0  10   2       28.62       35.54      4.61 o 
   1  10   2      116.88      110.08      6.46 o 
   2  10   2      381.13      376.44     10.92 o 
   3  10   2      349.97      365.84      6.65 o 
   4  10   2       15.10       21.55      2.84 o 
  -2  11   2        8.73       14.59      5.38 o 
  -1  11   2        0.04        0.52      4.14 o 
   0  11   2      125.32      119.06      7.12 o 
   1  11   2       21.69       14.65      4.49 o 
   2  11   2       36.27       39.20      6.88 o 
  -9   0   3        5.48        4.17      4.61 o 
  -7   0   3       49.53       49.96      4.24 o 
  -5   0   3     3924.62     3885.78     13.58 o 
  -3   0   3     4863.89     4962.81     19.20 o 
  -1   0   3     2163.99     2119.72      9.55 o 
   1   0   3     4143.18     4193.96     19.73 o 
   3   0   3      155.21      153.82      2.67 o 
   5   0   3     1801.78     1805.91      9.37 o 
   7   0   3      218.65      215.55     10.74 o 
   9   0   3      177.04      196.77     11.82 o 
  -9   1   3      167.59      167.38      8.95 o 
  -8   1   3        2.64        4.83      2.26 o 
  -7   1   3      231.75      214.57      3.65 o 
  -6   1   3        9.71        7.04      1.38 o 
  -5   1   3       99.51       91.55      1.68 o 
  -4   1   3        0.37        0.34      0.67 o 
  -3   1   3      125.13      124.55      1.52 o 
  -2   1   3     1116.43     1098.56      5.54 o 
  -1   1   3        6.22        5.72      0.70 o 
   0   1   3        1.65        0.77      0.57 o 
   1   1   3      933.78      921.00      3.09 o 
   2   1   3     1579.00     1605.73      6.52 o 
   3   1   3      550.07      521.76      3.12 o 
   4   1   3      578.11      616.20      3.17 o 
   5   1   3     1337.51     1290.78      5.61 o 
   6   1   3      172.14      166.96      3.68 o 
   7   1   3      119.02      117.85      3.53 o 
   8   1   3      337.74      326.45      9.81 o 
   9   1   3       86.19       90.68      6.41 o 
  -9   2   3      106.35       96.47      6.12 o 
  -8   2   3        0.65        0.22      1.74 o 
  -7   2   3      742.66      750.35      6.63 o 
  -6   2   3       50.47       46.56      2.06 o 
  -5   2   3      646.57      631.45      5.17 o 
  -4   2   3     1056.84     1100.26      4.24 o 
  -3   2   3     2081.13     2060.22      5.77 o 
  -2   2   3      191.91      175.42      1.46 o 
  -1   2   3     4533.17     4424.73     14.67 o 
   0   2   3     1041.93     1066.95      4.20 o 
   1   2   3      686.90      722.60      3.04 o 
   2   2   3      897.48      983.21      5.55 o 
   3   2   3       15.50       12.99      0.69 o 
   4   2   3       28.02       28.32      0.91 o 
   5   2   3        5.36        3.35      1.38 o 
   6   2   3       27.53       28.76      2.26 o 
   7   2   3      351.93      340.98      5.66 o 
   8   2   3       31.16       31.12      2.72 o 
   9   2   3      384.85      387.72     11.46 o 
  -9   3   3      127.96      128.23      4.86 o 
  -8   3   3      144.42      155.42      4.06 o 
  -7   3   3      648.09      641.13      6.34 o 
  -6   3   3      205.08      198.45      3.53 o 
  -5   3   3       75.88       73.05      2.15 o 
  -4   3   3        1.35        0.93      0.97 o 
  -3   3   3       45.89       47.58      0.93 o 
  -2   3   3        4.75        7.47      0.56 o 
  -1   3   3       79.31       88.96      1.12 o 
   0   3   3     1300.77     1389.01      7.67 o 
   1   3   3     2198.85     2293.45      7.09 o 
   2   3   3       63.91       60.18      1.00 o 
   3   3   3      692.97      658.93      4.34 o 
   4   3   3      408.29      435.30      3.55 o 
   5   3   3      753.86      711.83      5.74 o 
   6   3   3       52.66       47.00      2.63 o 
   7   3   3      160.62      156.79      4.21 o 
   8   3   3       16.16       18.90      2.57 o 
   9   3   3      140.67      147.29      6.14 o 
  -8   4   3       14.05       10.57      2.64 o 
  -7   4   3      109.26      131.85      3.71 o 
  -6   4   3       69.62       56.36      2.65 o 
  -5   4   3      162.84      168.26      3.48 o 
  -4   4   3      139.38      146.81      3.18 o 
  -3   4   3     2454.30     2508.96     10.33 o 
  -2   4   3        5.39       13.81      0.67 o 
  -1   4   3      890.26      848.09      3.44 o 
   0   4   3       69.53       70.17      1.16 o 
   1   4   3      980.71      999.10      3.62 o 
   2   4   3     1552.31     1648.66      5.26 o 
   3   4   3        0.65        3.02      1.04 o 
   4   4   3      324.60      305.32      3.74 o 
   5   4   3      154.59      160.19      3.10 o 
   6   4   3      213.91      213.33      4.60 o 
   7   4   3      299.86      295.73      5.66 o 
   8   4   3        0.01        0.00      2.43 o 
  -8   5   3       84.65       96.01      4.18 o 
  -7   5   3       32.73       39.83      2.71 o 
  -6   5   3       20.06       17.25      2.24 o 
  -5   5   3       17.48       13.97      2.44 o 
  -4   5   3       40.50       39.77      2.12 o 
  -3   5   3      543.75      570.18      4.42 o 
  -2   5   3      170.97      170.07      2.41 o 
  -1   5   3      319.29      298.89      2.30 o 
   0   5   3      433.26      436.83      2.88 o 
   1   5   3      158.16      131.75      1.62 o 
   2   5   3     1238.76     1227.78      5.33 o 
   3   5   3      204.48      181.39      2.89 o 
   4   5   3        5.04        3.55      1.42 o 
   5   5   3       41.20       41.22      2.36 o 
   6   5   3       13.24        8.62      1.94 o 
   7   5   3      260.60      266.09      6.40 o 
   8   5   3       38.36       32.17      3.46 o 
  -8   6   3       96.97       98.80      4.97 o 
  -7   6   3       91.05       87.16      3.88 o 
  -6   6   3      217.93      218.31      5.06 o 
  -5   6   3      192.51      170.84      4.31 o 
  -4   6   3       28.07       29.81      2.14 o 
  -3   6   3       41.71       50.31      2.03 o 
  -2   6   3        4.01        4.61      1.38 o 
  -1   6   3      186.20      172.44      3.03 o 
   0   6   3      209.76      212.43      2.32 o 
   1   6   3        0.06        0.10      1.11 o 
   2   6   3      398.89      416.95      4.30 o 
   3   6   3       38.16       34.65      2.14 o 
   4   6   3      610.20      610.97      6.24 o 
   5   6   3        0.92        1.14      2.03 o 
   6   6   3      162.85      165.07      4.49 o 
   7   6   3       61.18       63.82      3.89 o 
  -7   7   3      337.72      330.39      6.17 o 
  -6   7   3        9.17        2.11      2.40 o 
  -5   7   3      806.03      782.59      7.96 o 
  -4   7   3      149.87      140.41      3.61 o 
  -3   7   3      229.42      233.49      3.84 o 
  -2   7   3       22.72       27.25      1.95 o 
  -1   7   3     2045.57     2066.27     13.38 o 
   0   7   3      211.23      206.86      3.07 o 
   1   7   3      996.48      976.51      7.28 o 
   2   7   3       57.66       62.37      2.49 o 
   3   7   3     6727.37     6646.60     20.54 o 
   4   7   3      120.99      124.13      3.83 o 
   5   7   3      594.84      612.79      8.89 o 
   6   7   3      193.47      194.23      5.81 o 
   7   7   3      503.43      515.83     10.84 o 
  -6   8   3        0.33        0.00      2.74 o 
  -5   8   3      305.38      311.92      5.60 o 
  -4   8   3        1.91        1.08      2.27 o 
  -3   8   3      214.93      217.48      4.21 o 
  -2   8   3       97.72      104.73      3.06 o 
  -1   8   3      346.54      348.19      5.29 o 
   0   8   3       60.90       59.12      3.71 o 
   1   8   3      124.35      122.30      3.09 o 
   2   8   3        0.15        0.16      1.71 o 
   3   8   3      609.90      589.24      6.75 o 
   4   8   3      506.94      507.00      7.87 o 
   5   8   3       39.86       35.46      3.47 o 
   6   8   3       23.87       20.05      3.17 o 
  -5   9   3       11.28       10.67      2.70 o 
  -4   9   3      389.13      390.75      6.79 o 
  -3   9   3        5.37        2.83      2.00 o 
  -2   9   3       25.08       18.32      2.10 o 
  -1   9   3        8.35        9.46      2.90 o 
   0   9   3       50.61       45.84      3.93 o 
   1   9   3      112.80      111.78      4.82 o 
   2   9   3       51.29       47.22      2.65 o 
   3   9   3       13.43       17.51      2.35 o 
   4   9   3        0.13        1.46      2.39 o 
   5   9   3        5.70       10.88      3.08 o 
  -4  10   3      244.04      254.19      5.83 o 
  -3  10   3      301.62      316.35      5.58 o 
  -2  10   3      152.36      160.22      5.96 o 
  -1  10   3       58.43       66.84      4.31 o 
   0  10   3       12.76        8.44      3.20 o 
   1  10   3       67.89       72.83      4.59 o 
   2  10   3      424.62      429.18     11.61 o 
   3  10   3      135.41      129.45      4.39 o 
   4  10   3       62.02       61.05      4.00 o 
  -2  11   3       18.46       17.24      4.36 o 
  -1  11   3        4.81        5.77      4.03 o 
   0  11   3       76.67       63.32      5.51 o 
   1  11   3       83.30       74.54      6.06 o 
   2  11   3       84.16       81.70      6.42 o 
  -8   0   4      127.62      123.60      6.28 o 
  -6   0   4      182.90      183.85      3.58 o 
  -4   0   4      248.19      208.28      3.15 o 
  -2   0   4     6159.83     6078.97     30.74 o 
   0   0   4    18660.26    18091.97     46.68 o 
   2   0   4     2048.32     2183.31      9.00 o 
   4   0   4     1120.76     1115.35      7.84 o 
   6   0   4      453.31      461.08      5.48 o 
   8   0   4       26.97       23.20      5.65 o 
  -9   1   4       21.85       17.84      2.81 o 
  -8   1   4       50.91       54.25      3.38 o 
  -7   1   4       27.98       32.66      1.97 o 
  -6   1   4      607.32      592.03      5.42 o 
  -5   1   4      132.43      136.19      2.03 o 
  -4   1   4        3.36        1.70      0.77 o 
  -3   1   4        9.91       10.44      0.69 o 
  -2   1   4      300.50      307.98      2.01 o 
  -1   1   4      381.12      343.74      2.15 o 
   0   1   4       32.81       43.07      0.94 o 
   1   1   4      203.50      228.40      2.03 o 
   2   1   4     1290.53     1283.92      4.99 o 
   3   1   4       15.96       22.96      0.99 o 
   4   1   4      106.52       97.31      1.74 o 
   5   1   4        7.78       12.55      1.09 o 
   6   1   4     1157.93     1137.03      8.14 o 
   7   1   4        8.21        6.94      2.00 o 
   8   1   4      389.46      392.29     10.81 o 
   9   1   4       17.51       24.50      4.52 o 
  -9   2   4        2.75        0.76      2.92 o 
  -8   2   4      302.47      296.16      4.75 o 
  -7   2   4        8.48        8.65      1.71 o 
  -6   2   4       26.74       21.30      1.72 o 
  -5   2   4       57.46       48.01      1.84 o 
  -4   2   4      747.44      723.67      3.90 o 
  -3   2   4      538.31      563.40      2.73 o 
  -2   2   4     3207.86     3244.74     14.62 o 
  -1   2   4     1057.34     1050.75      4.03 o 
   0   2   4     2815.89     2667.90      5.46 o 
   1   2   4        5.07        7.48      0.75 o 
   2   2   4     1745.72     1744.41      6.57 o 
   3   2   4       98.69      108.08      1.58 o 
   4   2   4      317.76      283.16      2.58 o 
   5   2   4      414.19      378.66      4.23 o 
   6   2   4      271.58      278.43      4.87 o 
   7   2   4       39.42       39.42      2.67 o 
   8   2   4       32.85       34.66      2.81 o 
   9   2   4        2.57        0.00      4.08 o 
  -9   3   4      132.81      136.28      4.50 o 
  -8   3   4      403.20      432.76      6.30 o 
  -7   3   4       71.69       73.92      2.94 o 
  -6   3   4      370.86      333.93      4.47 o 
  -5   3   4        0.60        0.78      1.30 o 
  -4   3   4     1712.09     1619.73      7.58 o 
  -3   3   4      284.01      288.60      2.11 o 
  -2   3   4      387.55      373.82      2.50 o 
  -1   3   4      580.60      599.47      3.03 o 
   0   3   4     1550.48     1690.87      5.70 o 
   1   3   4      286.59      281.34      2.00 o 
   2   3   4       89.37       88.40      1.29 o 
   3   3   4      544.19      562.13      3.28 o 
   4   3   4        1.37        5.51      1.21 o 
   5   3   4      314.44      319.91      3.87 o 
   6   3   4      159.53      150.53      3.93 o 
   7   3   4      181.79      182.66      4.49 o 
   8   3   4       59.15       66.50      3.47 o 
  -8   4   4      332.39      338.71      5.88 o 
  -7   4   4        1.49        0.00      2.08 o 
  -6   4   4        0.95        0.85      1.89 o 
  -5   4   4      248.65      257.75      4.69 o 
  -4   4   4        0.47        0.05      1.50 o 
  -3   4   4      328.63      332.06      3.57 o 
  -2   4   4      112.06      100.80      1.50 o 
  -1   4   4      245.09      247.77      2.24 o 
   0   4   4      763.83      777.84      3.86 o 
   1   4   4     1562.24     1623.52      4.95 o 
   2   4   4     1123.75     1094.20      4.19 o 
   3   4   4       89.68      106.56      2.28 o 
   4   4   4      660.99      678.50      5.23 o 
   5   4   4      683.23      688.28      6.05 o 
   6   4   4       61.35       62.85      2.80 o 
   7   4   4       95.02       99.48      3.75 o 
   8   4   4        0.01        0.00      2.32 o 
  -8   5   4      832.63      824.27      9.98 o 
  -7   5   4        3.60        1.90      2.43 o 
  -6   5   4     1323.64     1339.03     11.15 o 
  -5   5   4       12.30        8.63      2.07 o 
  -4   5   4     1641.22     1612.22      9.59 o 
  -3   5   4      165.08      174.64      2.97 o 
  -2   5   4       35.06       36.68      1.63 o 
  -1   5   4      322.82      315.63      2.70 o 
   0   5   4       83.97       99.10      1.74 o 
   1   5   4      115.12      118.10      1.84 o 
   2   5   4      131.42      127.54      2.21 o 
   3   5   4      201.13      211.75      2.99 o 
   4   5   4     2200.98     2171.09     12.00 o 
   5   5   4     1564.22     1538.99      9.20 o 
   6   5   4      164.91      163.95      3.95 o 
   7   5   4       12.19       12.34      2.62 o 
   8   5   4      449.63      463.30      8.70 o 
  -8   6   4       28.17       25.80      3.02 o 
  -7   6   4      192.51      192.01      5.17 o 
  -6   6   4        0.10        0.00      2.15 o 
  -5   6   4      111.01      107.01      3.70 o 
  -4   6   4      315.36      323.24      4.85 o 
  -3   6   4      250.31      239.14      3.63 o 
  -2   6   4      588.37      584.80      5.22 o 
  -1   6   4       92.62       90.66      2.43 o 
   0   6   4       91.52       84.90      1.77 o 
   1   6   4       66.80       77.77      2.13 o 
   2   6   4      728.17      713.52      5.36 o 
   3   6   4      227.09      243.87      3.71 o 
   4   6   4      141.33      132.98      3.77 o 
   5   6   4       16.04       14.07      1.99 o 
   6   6   4      251.39      252.13      5.46 o 
   7   6   4        5.60        7.58      2.65 o 
  -7   7   4       30.10       33.13      2.94 o 
  -6   7   4        2.87        6.01      2.25 o 
  -5   7   4        0.78        0.00      2.33 o 
  -4   7   4       64.72       63.66      2.77 o 
  -3   7   4       17.80       19.43      1.88 o 
  -2   7   4     1150.29     1154.11      8.28 o 
  -1   7   4       47.69       46.33      2.15 o 
   0   7   4      290.44      299.92      3.45 o 
   1   7   4       47.80       47.99      2.01 o 
   2   7   4       84.68       87.81      2.84 o 
   3   7   4       90.19       79.73      3.20 o 
   4   7   4      893.25      873.98      8.95 o 
   5   7   4        8.41        7.42      2.68 o 
   6   7   4      474.59      481.92      8.63 o 
   7   7   4       47.01       37.91      3.76 o 
  -6   8   4       29.22       28.37      3.19 o 
  -5   8   4       80.46       80.30      3.89 o 
  -4   8   4       96.74       93.78      3.41 o 
  -3   8   4        1.10        0.00      1.80 o 
  -2   8   4        2.23        2.73      1.75 o 
  -1   8   4      252.84      268.12      4.84 o 
   0   8   4       80.62       82.21      4.44 o 
   1   8   4        0.02        0.00      1.60 o 
   2   8   4        0.61        1.23      1.84 o 
   3   8   4      882.17      857.97      8.90 o 
   4   8   4      182.73      165.44      4.59 o 
   5   8   4        0.03        0.00      2.69 o 
   6   8   4       86.43       94.75      4.67 o 
  -5   9   4      252.06      256.01      6.75 o 
  -4   9   4      544.82      553.53      7.97 o 
  -3   9   4       92.92       90.57      3.67 o 
  -2   9   4       77.46       70.57      3.22 o 
  -1   9   4        0.03        1.28      2.81 o 
   0   9   4        7.07        4.96      2.91 o 
   1   9   4       19.81       20.62      3.27 o 
   2   9   4       63.47       60.13      2.86 o 
   3   9   4        9.81        9.35      2.29 o 
   4   9   4      229.44      212.77      5.30 o 
   5   9   4      195.58      178.79      5.85 o 
  -4  10   4        0.40        0.20      2.63 o 
  -3  10   4       88.21       90.22      4.29 o 
  -2  10   4      279.28      304.46      7.92 o 
  -1  10   4      163.75      166.47      6.11 o 
   0  10   4      636.13      638.43     11.05 o 
   1  10   4        4.06        1.73      3.35 o 
   2  10   4      383.28      400.28      9.06 o 
   3  10   4        1.60        1.05      2.22 o 
   4  10   4      805.49      788.36      9.89 o 
  -1  11   4        2.14        0.00      4.05 o 
   0  11   4      200.00      206.21      8.80 o 
   1  11   4        2.15        0.65      4.12 o 
  -9   0   5      618.52      610.16     13.49 o 
  -7   0   5     1478.93     1462.03     17.80 o 
  -5   0   5      139.36      126.90      2.91 o 
  -3   0   5       87.51       72.71      2.19 o 
  -1   0   5     1354.80     1490.03      7.42 o 
   1   0   5      415.01      329.87      2.96 o 
   3   0   5     1220.76     1199.35      7.01 o 
   5   0   5      261.74      239.47      4.38 o 
   7   0   5      291.83      283.95     12.40 o 
   9   0   5       15.80       16.70      5.84 o 
  -9   1   5      107.99      115.56      4.73 o 
  -8   1   5        3.92        6.98      2.45 o 
  -7   1   5       69.37       68.31      2.44 o 
  -6   1   5       60.70       53.94      2.18 o 
  -5   1   5      864.12      810.35      4.74 o 
  -4   1   5       54.37       55.92      1.46 o 
  -3   1   5      324.40      296.18      2.49 o 
  -2   1   5       13.99       17.90      0.79 o 
  -1   1   5      547.55      504.65      2.59 o 
   0   1   5      819.11      801.72      3.51 o 
   1   1   5     3410.00     3479.38     13.59 o 
   2   1   5       29.71       26.60      0.92 o 
   3   1   5      125.93      109.58      1.78 o 
   4   1   5       37.12       51.36      1.48 o 
   5   1   5      113.85      116.06      2.25 o 
   6   1   5       34.02       35.86      2.17 o 
   7   1   5      142.99      145.91      3.98 o 
   8   1   5      260.72      249.72      9.15 o 
   9   1   5       46.50       43.04      5.84 o 
  -9   2   5      242.71      275.54      7.83 o 
  -8   2   5      238.07      249.20      4.49 o 
  -7   2   5      585.18      601.02      6.20 o 
  -6   2   5      384.95      379.73      4.66 o 
  -5   2   5      266.04      286.41      3.78 o 
  -4   2   5      533.74      575.41      3.59 o 
  -3   2   5      332.23      375.69      2.88 o 
  -2   2   5        0.16        1.01      0.71 o 
  -1   2   5      595.46      566.19      3.08 o 
   0   2   5       19.65       26.66      0.85 o 
   1   2   5     5087.15     5225.98     23.02 o 
   2   2   5     1966.41     2048.58      5.85 o 
   3   2   5     1779.96     1748.66      6.07 o 
   4   2   5      251.86      271.56      3.35 o 
   5   2   5     2081.16     2105.45      9.98 o 
   6   2   5      667.18      649.59      6.68 o 
   7   2   5      346.93      360.01      6.00 o 
   8   2   5      103.89       97.86      3.86 o 
  -9   3   5       33.70       34.50      2.78 o 
  -8   3   5       72.18       76.83      3.26 o 
  -7   3   5      993.57      986.62      8.83 o 
  -6   3   5       40.80       35.79      2.49 o 
  -5   3   5      599.46      596.26      6.63 o 
  -4   3   5       71.43       71.17      2.20 o 
  -3   3   5     1217.61     1125.63      4.81 o 
  -2   3   5       64.81       73.27      1.44 o 
  -1   3   5      639.99      605.08      3.58 o 
   0   3   5      320.81      346.68      2.45 o 
   1   3   5        0.88        0.76      0.67 o 
   2   3   5      193.25      220.40      2.05 o 
   3   3   5       24.45       24.16      1.06 o 
   4   3   5      308.77      319.93      3.91 o 
   5   3   5      173.27      174.33      3.09 o 
   6   3   5      955.37      915.17      8.10 o 
   7   3   5       72.30       73.75      3.28 o 
   8   3   5       15.96       15.64      2.53 o 
  -8   4   5       85.91       84.99      3.81 o 
  -7   4   5       11.81       12.99      2.43 o 
  -6   4   5       84.36       86.09      3.38 o 
  -5   4   5      124.30      114.30      3.52 o 
  -4   4   5      227.70      237.30      3.52 o 
  -3   4   5      163.97      156.36      2.99 o 
  -2   4   5      299.44      333.12      2.86 o 
  -1   4   5      327.30      311.58      2.77 o 
   0   4   5       25.73       23.99      1.10 o 
   1   4   5     1291.58     1273.75      4.64 o 
   2   4   5       38.64       43.95      1.12 o 
   3   4   5     1001.79      998.68      8.15 o 
   4   4   5       70.50       74.92      2.20 o 
   5   4   5      892.73      856.32      6.48 o 
   6   4   5       20.92       18.89      2.19 o 
   7   4   5      550.46      549.90      7.70 o 
   8   4   5       37.99       37.74      2.99 o 
  -8   5   5       18.23       19.28      2.86 o 
  -7   5   5      255.35      278.70      5.86 o 
  -6   5   5        7.21        8.11      2.22 o 
  -5   5   5       35.16       33.41      2.44 o 
  -4   5   5       51.84       59.57      2.49 o 
  -3   5   5     1457.88     1450.79      7.95 o 
  -2   5   5       94.75      101.72      2.34 o 
  -1   5   5     1776.17     1707.83      7.84 o 
   0   5   5     1877.39     1983.84      7.60 o 
   1   5   5       35.74       29.36      1.28 o 
   2   5   5        0.66        0.74      1.35 o 
   3   5   5       20.15       21.08      1.49 o 
   4   5   5      847.33      827.21      6.21 o 
   5   5   5      337.05      302.90      4.16 o 
   6   5   5       82.23       79.16      3.07 o 
   7   5   5      342.42      347.16      6.44 o 
   8   5   5        9.40       10.86      2.74 o 
  -7   6   5      155.37      162.07      4.49 o 
  -6   6   5       19.38       17.09      2.40 o 
  -5   6   5       39.46       33.60      2.51 o 
  -4   6   5      269.11      271.68      4.58 o 
  -3   6   5       37.62       36.37      1.97 o 
  -2   6   5        0.35        1.47      1.38 o 
  -1   6   5       29.44       27.78      1.49 o 
   0   6   5        0.71        3.28      1.02 o 
   1   6   5       13.24       16.50      1.76 o 
   2   6   5        1.49        2.79      1.44 o 
   3   6   5      172.26      171.30      3.30 o 
   4   6   5        5.14        6.02      1.70 o 
   5   6   5       96.84       87.27      3.51 o 
   6   6   5       11.13       10.44      3.03 o 
   7   6   5      335.03      344.70      6.76 o 
  -7   7   5      116.54      108.72      4.09 o 
  -6   7   5       13.67       12.45      2.53 o 
  -5   7   5      931.59      933.11      9.95 o 
  -4   7   5      221.72      214.37      4.37 o 
  -3   7   5     1026.87     1009.08      8.42 o 
  -2   7   5      132.49      131.59      3.02 o 
  -1   7   5      966.13      934.36      7.38 o 
   0   7   5        4.68        5.76      1.20 o 
   1   7   5      737.28      730.35      6.15 o 
   2   7   5       81.21       75.28      2.68 o 
   3   7   5      316.82      300.92      5.39 o 
   4   7   5        0.72        2.44      2.26 o 
   5   7   5       23.08       24.74      2.63 o 
   6   7   5        0.01        0.00      2.84 o 
  -6   8   5      136.70      127.66      4.39 o 
  -5   8   5      253.09      260.04      5.91 o 
  -4   8   5       38.44       32.09      2.59 o 
  -3   8   5       18.53       19.94      2.19 o 
  -2   8   5       46.76       48.67      2.44 o 
  -1   8   5      211.69      216.67      4.48 o 
   0   8   5       27.22       25.88      3.29 o 
   1   8   5        0.57        0.00      1.65 o 
   2   8   5        0.60        1.39      2.00 o 
   3   8   5      753.53      775.50      8.67 o 
   4   8   5        7.34        8.86      2.38 o 
   5   8   5       96.48      104.50      4.11 o 
   6   8   5       97.94      101.71      5.05 o 
  -5   9   5       56.28       63.31      3.71 o 
  -4   9   5       35.01       35.75      3.13 o 
  -3   9   5       31.29       35.61      2.92 o 
  -2   9   5        6.58        5.35      2.17 o 
  -1   9   5      252.17      246.20      6.89 o 
   0   9   5       12.97       14.00      3.19 o 
   1   9   5       38.67       38.46      3.72 o 
   2   9   5       42.45       42.17      2.84 o 
   3   9   5       73.07       76.07      3.54 o 
   4   9   5      386.30      376.53      6.92 o 
   5   9   5       60.22       53.77      3.97 o 
  -3  10   5        0.22        0.00      2.70 o 
  -2  10   5       83.38       86.48      5.81 o 
  -1  10   5       36.33       31.09      3.86 o 
   0  10   5       17.01       15.67      3.38 o 
   1  10   5      171.06      179.83      6.52 o 
   2  10   5       29.13       26.04      4.54 o 
   3  10   5        0.46        1.70      2.48 o 
  -8   0   6      712.15      783.57     14.49 o 
  -6   0   6     5077.64     5020.53     18.46 o 
  -4   0   6     1955.18     1985.22     13.32 o 
  -2   0   6     8529.84     8796.34     17.84 o 
   0   0   6       21.41       22.14      1.18 o 
   2   0   6     2054.22     2243.78     13.15 o 
   4   0   6      113.67      113.32      3.09 o 
   6   0   6     2180.30     2201.03     14.54 o 
   8   0   6       19.03       20.46      6.07 o 
  -9   1   6        6.04        5.14      2.78 o 
  -8   1   6      102.06      102.80      4.36 o 
  -7   1   6       53.78       53.36      2.34 o 
  -6   1   6        2.32        2.76      1.68 o 
  -5   1   6      280.88      307.49      3.48 o 
  -4   1   6       88.80       75.89      1.80 o 
  -3   1   6        0.00        0.57      0.71 o 
  -2   1   6      493.09      466.76      3.03 o 
  -1   1   6     1661.40     1759.29      6.65 o 
   0   1   6      201.01      162.64      1.74 o 
   1   1   6      134.09      160.80      1.49 o 
   2   1   6     1437.90     1442.28      5.09 o 
   3   1   6     1009.72     1088.94      5.32 o 
   4   1   6      548.86      537.04      4.08 o 
   5   1   6      155.77      162.45      2.75 o 
   6   1   6      586.83      589.72      6.31 o 
   7   1   6      858.30      848.33      8.01 o 
   8   1   6       19.47       19.17      4.64 o 
  -9   2   6       51.71       49.22      4.44 o 
  -8   2   6       99.07       94.57      3.44 o 
  -7   2   6      593.24      607.76      6.83 o 
  -6   2   6      442.58      438.57      5.53 o 
  -5   2   6      447.33      435.98      5.69 o 
  -4   2   6      364.29      322.26      2.87 o 
  -3   2   6      364.82      393.19      3.01 o 
  -2   2   6       64.51       60.63      1.34 o 
  -1   2   6     1156.99     1253.73      4.87 o 
   0   2   6       42.01       53.87      1.07 o 
   1   2   6      239.44      264.49      2.12 o 
   2   2   6      457.02      501.02      3.19 o 
   3   2   6        5.88        4.79      0.90 o 
   4   2   6      603.87      599.48      4.11 o 
   5   2   6       22.62       24.91      1.87 o 
   6   2   6     1068.86     1061.44      8.60 o 
   7   2   6      216.57      215.00      4.46 o 
   8   2   6      178.56      185.08      4.96 o 
  -8   3   6      444.76      436.23      7.13 o 
  -7   3   6      373.71      368.16      6.23 o 
  -6   3   6       54.55       48.21      2.85 o 
  -5   3   6        0.43        0.00      1.88 o 
  -4   3   6      383.43      364.50      5.13 o 
  -3   3   6     1201.85     1277.31      5.46 o 
  -2   3   6      621.74      578.22      3.61 o 
  -1   3   6      301.34      313.80      2.61 o 
   0   3   6     1041.25      946.05      4.06 o 
   1   3   6      161.85      199.71      2.25 o 
   2   3   6      267.44      200.70      2.13 o 
   3   3   6      253.03      256.31      2.63 o 
   4   3   6      150.92      136.72      2.86 o 
   5   3   6      493.27      486.27      5.29 o 
   6   3   6      192.70      181.78      3.73 o 
   7   3   6       41.16       43.88      2.93 o 
   8   3   6       36.86       33.73      2.97 o 
  -8   4   6      225.21      241.15      5.75 o 
  -7   4   6      274.92      289.07      5.86 o 
  -6   4   6       52.26       57.18      3.00 o 
  -5   4   6      576.06      555.25      6.95 o 
  -4   4   6      579.09      562.40      6.00 o 
  -3   4   6      156.90      158.43      2.91 o 
  -2   4   6        9.95       10.76      0.90 o 
  -1   4   6       95.53       97.27      1.65 o 
   0   4   6      371.44      375.97      3.22 o 
   1   4   6        1.75        3.22      0.75 o 
   2   4   6        7.09        4.64      0.81 o 
   3   4   6        8.47        9.04      1.28 o 
   4   4   6      517.92      540.09      5.37 o 
   5   4   6        0.08        0.84      1.59 o 
   6   4   6        9.87       14.04      1.96 o 
   7   4   6        8.85        9.71      2.41 o 
   8   4   6      688.47      720.22      9.52 o 
  -8   5   6      113.18      121.17      4.52 o 
  -7   5   6        9.74        7.05      2.38 o 
  -6   5   6       94.93       84.93      3.31 o 
  -5   5   6        2.75        1.64      1.97 o 
  -4   5   6      269.26      246.42      3.94 o 
  -3   5   6      461.03      456.10      5.28 o 
  -2   5   6      976.50      916.36      6.98 o 
  -1   5   6       61.87       67.91      1.68 o 
   0   5   6     1991.80     1971.64     10.91 o 
   1   5   6       27.44       28.32      1.17 o 
   2   5   6     1271.65     1239.48      8.18 o 
   3   5   6      123.83      111.79      3.01 o 
   4   5   6      633.18      593.13      5.47 o 
   5   5   6        0.14        0.04      1.58 o 
   6   5   6       44.29       37.34      2.56 o 
   7   5   6        3.85        3.76      2.37 o 
  -7   6   6        7.10        8.11      2.33 o 
  -6   6   6      198.38      213.29      4.89 o 
  -5   6   6        0.04        0.00      2.08 o 
  -4   6   6      796.71      819.94      7.67 o 
  -3   6   6       45.74       48.67      2.44 o 
  -2   6   6       13.13       12.16      1.59 o 
  -1   6   6       45.68       43.73      1.88 o 
   0   6   6       10.13       14.93      1.30 o 
   1   6   6        2.36        2.27      1.60 o 
   2   6   6       41.92       47.68      2.27 o 
   3   6   6        0.58        1.04      1.62 o 
   4   6   6      584.66      564.72      6.05 o 
   5   6   6       77.67       86.17      2.98 o 
   6   6   6       31.58       25.42      3.36 o 
   7   6   6       11.96       11.72      3.30 o 
  -7   7   6       10.07        6.07      2.56 o 
  -6   7   6        3.62        4.49      2.44 o 
  -5   7   6       19.93       20.40      2.79 o 
  -4   7   6        0.35        0.00      2.06 o 
  -3   7   6       61.11       57.35      2.70 o 
  -2   7   6      497.40      508.31      5.47 o 
  -1   7   6      111.70      122.67      3.14 o 
   0   7   6      816.66      797.14      6.15 o 
   1   7   6      219.88      210.76      4.29 o 
   2   7   6      367.56      390.26      5.35 o 
   3   7   6      106.64      105.89      3.35 o 
   4   7   6        2.68        3.58      2.08 o 
   5   7   6        3.42        2.35      2.27 o 
   6   7   6       57.91       64.09      4.21 o 
  -6   8   6      121.10      132.36      4.45 o 
  -5   8   6        6.05        7.46      2.61 o 
  -4   8   6       65.66       68.37      3.24 o 
  -3   8   6       42.38       48.84      2.74 o 
  -2   8   6      538.35      567.43      6.55 o 
  -1   8   6       77.29       69.64      3.01 o 
   0   8   6       45.75       52.40      3.92 o 
   1   8   6       27.60       22.98      2.03 o 
   2   8   6        0.23        0.26      1.91 o 
   3   8   6        3.97        3.25      2.20 o 
   4   8   6        7.64        7.43      2.41 o 
   5   8   6        0.14        1.89      2.68 o 
  -5   9   6        0.85        4.24      2.60 o 
  -4   9   6      183.18      179.99      5.06 o 
  -3   9   6       74.21       75.53      3.62 o 
  -2   9   6      537.33      529.11      7.38 o 
  -1   9   6      102.06       99.04      4.99 o 
   0   9   6      400.04      379.88      8.55 o 
   1   9   6        0.72        0.00      3.80 o 
   2   9   6      321.64      315.15      5.93 o 
   3   9   6      229.75      227.87      5.41 o 
   4   9   6      308.48      285.36      6.18 o 
  -3  10   6       41.75       46.19      3.57 o 
  -2  10   6        7.05        7.57      3.62 o 
  -1  10   6       86.47       91.55      5.24 o 
   0  10   6        7.50       10.14      3.45 o 
   1  10   6       25.61       21.59      5.20 o 
   2  10   6      103.11      118.61      7.07 o 
   3  10   6        0.06        0.67      2.57 o 
  -9   0   7        3.23        4.73      6.07 o 
  -7   0   7      435.21      431.35     15.25 o 
  -5   0   7     1046.44     1017.95     13.66 o 
  -3   0   7      238.21      175.12      2.89 o 
  -1   0   7      606.46      575.31      4.69 o 
   1   0   7      323.70      275.99      2.85 o 
   3   0   7     1258.27     1384.99      8.37 o 
   5   0   7      671.76      680.61      7.63 o 
   7   0   7     2567.38     2690.83     37.42 o 
  -9   1   7      154.74      152.15      7.97 o 
  -8   1   7       86.53       91.85      6.36 o 
  -7   1   7      166.68      162.30      4.21 o 
  -6   1   7     1586.65     1592.62     11.19 o 
  -5   1   7        0.68        2.87      1.22 o 
  -4   1   7      407.57      433.17      4.00 o 
  -3   1   7       16.29       18.46      0.96 o 
  -2   1   7     2239.60     2430.46      9.49 o 
  -1   1   7      193.86      182.98      1.75 o 
   0   1   7     1135.55     1199.46      6.56 o 
   1   1   7        2.93        1.11      0.59 o 
   2   1   7      834.26      894.07      4.30 o 
   3   1   7      482.99      426.86      3.60 o 
   4   1   7        0.87        0.64      1.08 o 
   5   1   7      353.26      350.36      4.00 o 
   6   1   7      120.72      121.30      3.69 o 
   7   1   7       34.29       35.26      2.56 o 
   8   1   7        1.98        2.61      3.79 o 
  -8   2   7      311.75      307.05      7.37 o 
  -7   2   7      348.90      365.28      6.14 o 
  -6   2   7      717.77      711.86      7.86 o 
  -5   2   7     2250.65     2202.69     12.72 o 
  -4   2   7       77.68       72.90      1.67 o 
  -3   2   7     1515.19     1489.86      7.07 o 
  -2   2   7      452.59      497.27      3.12 o 
  -1   2   7     4175.31     4235.74     16.96 o 
   0   2   7        0.01        3.94      1.20 o 
   1   2   7     1555.83     1546.72      7.17 o 
   2   2   7      936.69      945.62      4.61 o 
   3   2   7       51.03       53.74      1.52 o 
   4   2   7      546.94      551.17      4.14 o 
   5   2   7       31.49       29.52      2.05 o 
   6   2   7      173.37      171.60      3.86 o 
   7   2   7       46.71       51.07      2.81 o 
   8   2   7      587.10      619.11      8.55 o 
  -8   3   7      248.14      253.29      5.78 o 
  -7   3   7      182.33      197.48      4.94 o 
  -6   3   7      191.42      203.20      4.67 o 
  -5   3   7      656.65      632.53      7.30 o 
  -4   3   7      363.77      380.80      4.91 o 
  -3   3   7      238.92      267.34      2.76 o 
  -2   3   7       14.69       14.95      1.07 o 
  -1   3   7       34.29       31.95      1.13 o 
   0   3   7        0.28        2.42      0.72 o 
   1   3   7     1270.53     1263.91      5.39 o 
   2   3   7       74.23       74.76      1.55 o 
   3   3   7      866.70      838.73      4.63 o 
   4   3   7      116.74      124.50      2.89 o 
   5   3   7     1039.35      972.05      7.54 o 
   6   3   7        1.33        0.00      1.69 o 
   7   3   7      532.77      521.75      6.92 o 
   8   3   7      266.73      255.48      5.97 o 
  -8   4   7        2.86        5.00      2.64 o 
  -7   4   7      453.72      451.90      7.24 o 
  -6   4   7       69.35       61.03      3.20 o 
  -5   4   7       20.33       21.15      2.31 o 
  -4   4   7       11.61        9.76      1.80 o 
  -3   4   7     1317.14     1291.75      8.34 o 
  -2   4   7       51.18       56.31      1.41 o 
  -1   4   7      482.40      438.25      3.40 o 
   0   4   7       21.08       21.58      1.24 o 
   1   4   7       27.97       19.27      1.29 o 
   2   4   7       10.11        8.82      0.95 o 
   3   4   7      651.91      635.80      5.12 o 
   4   4   7       53.77       52.09      2.27 o 
   5   4   7       57.04       46.08      2.32 o 
   6   4   7      147.74      155.45      3.67 o 
   7   4   7        2.20        2.77      2.25 o 
   8   4   7       95.57       98.30      4.23 o 
  -8   5   7       75.98       80.36      3.91 o 
  -7   5   7      561.70      562.45      7.62 o 
  -6   5   7        1.06        2.51      2.26 o 
  -5   5   7      261.97      255.06      4.77 o 
  -4   5   7        4.08        3.69      1.92 o 
  -3   5   7        0.11        1.18      1.64 o 
  -2   5   7      160.01      173.11      3.04 o 
  -1   5   7       53.58       49.32      1.63 o 
   0   5   7      534.30      525.16      4.19 o 
   1   5   7      776.95      732.00      4.75 o 
   2   5   7        1.11        2.15      1.62 o 
   3   5   7      366.42      359.49      5.02 o 
   4   5   7        0.01        0.18      1.82 o 
   5   5   7       60.28       68.82      2.51 o 
   6   5   7       98.44       87.60      3.16 o 
   7   5   7      177.73      201.82      4.93 o 
  -7   6   7      125.64      137.72      4.39 o 
  -6   6   7        0.62        1.71      2.31 o 
  -5   6   7        6.86        9.98      2.22 o 
  -4   6   7       80.63       85.39      2.89 o 
  -3   6   7      438.28      446.34      5.69 o 
  -2   6   7        8.88        9.37      1.81 o 
  -1   6   7      315.47      328.73      4.16 o 
   0   6   7        3.92        2.64      1.24 o 
   1   6   7      279.47      281.60      4.75 o 
   2   6   7       50.53       50.05      2.42 o 
   3   6   7       11.17       10.47      1.94 o 
   4   6   7       35.44       38.09      2.35 o 
   5   6   7       10.89       14.10      2.08 o 
   6   6   7        4.31        2.92      2.54 o 
   7   6   7       90.88      105.74      5.02 o 
  -6   7   7        9.35        8.57      2.57 o 
  -5   7   7        1.39        4.05      2.43 o 
  -4   7   7       59.42       59.77      3.41 o 
  -3   7   7       40.44       37.06      2.53 o 
  -2   7   7      129.85      126.13      3.44 o 
  -1   7   7      580.43      570.71      6.78 o 
   0   7   7        0.49        0.64      1.43 o 
   1   7   7      470.24      435.39      6.67 o 
   2   7   7       16.08       15.14      1.97 o 
   3   7   7     1192.79     1192.11      8.86 o 
   4   7   7      233.86      225.38      4.76 o 
   5   7   7      539.43      527.39      7.94 o 
   6   7   7        0.09        0.00      2.91 o 
  -5   8   7      172.31      173.09      4.72 o 
  -4   8   7       11.39        9.94      2.32 o 
  -3   8   7      149.84      148.99      4.06 o 
  -2   8   7       68.79       72.77      3.32 o 
  -1   8   7       48.59       49.84      3.25 o 
   0   8   7       85.04       86.87      5.82 o 
   1   8   7      127.31      127.17      3.40 o 
   2   8   7       37.39       38.73      2.41 o 
   3   8   7        1.00        0.00      2.04 o 
   4   8   7       10.29        9.59      2.35 o 
   5   8   7      137.55      130.64      4.57 o 
  -4   9   7       12.19        8.71      2.48 o 
  -3   9   7       20.54       20.05      2.76 o 
  -2   9   7       75.13       81.82      4.05 o 
  -1   9   7        0.21        1.40      4.20 o 
   0   9   7        1.58        2.75      4.16 o 
   1   9   7      350.79      357.32     10.53 o 
   2   9   7       98.30      103.60      3.95 o 
   3   9   7      113.24      121.80      4.29 o 
   4   9   7       29.85       33.20      3.17 o 
  -2  10   7        5.94        8.45      4.69 o 
  -1  10   7      504.99      549.94     13.43 o 
   0  10   7        0.02        1.24      4.51 o 
   1  10   7       71.11       81.86      6.01 o 
   2  10   7      133.18      130.44      8.76 o 
  -8   0   8       57.03       53.85      7.89 o 
  -6   0   8       70.19       75.35      3.37 o 
  -4   0   8      303.00      303.45      5.04 o 
  -2   0   8     1013.22      901.73      5.59 o 
   0   0   8     3911.30     3875.54     34.21 o 
   2   0   8     3884.46     3987.87     22.67 o 
   4   0   8      614.59      602.73      6.31 o 
   6   0   8      670.80      659.91      8.36 o 
   8   0   8        2.65        7.49      6.40 o 
  -8   1   8      169.22      175.91      8.15 o 
  -7   1   8      684.39      676.79      8.08 o 
  -6   1   8      432.87      445.11      6.28 o 
  -5   1   8      462.94      454.27      4.56 o 
  -4   1   8      136.42      126.69      2.18 o 
  -3   1   8       20.35       32.46      1.26 o 
  -2   1   8      661.19      663.80      3.51 o 
  -1   1   8      864.13      961.39      4.53 o 
   0   1   8       99.04      112.20      1.65 o 
   1   1   8        2.65        5.12      0.79 o 
   2   1   8        9.84       10.42      1.00 o 
   3   1   8       25.89       26.60      1.32 o 
   4   1   8        2.09        5.55      1.27 o 
   5   1   8        9.71        7.92      1.40 o 
   6   1   8      635.94      638.78      7.68 o 
   7   1   8       48.77       50.64      2.88 o 
   8   1   8        8.10        3.89      3.86 o 
  -8   2   8       16.28       18.98      2.66 o 
  -7   2   8       30.21       30.50      2.69 o 
  -6   2   8      208.23      197.67      4.55 o 
  -5   2   8      639.46      624.55      7.19 o 
  -4   2   8      296.48      285.95      3.32 o 
  -3   2   8       67.41       67.21      1.64 o 
  -2   2   8     1003.28      942.99      4.96 o 
  -1   2   8      578.49      610.28      3.61 o 
   0   2   8     1091.03     1061.76      4.78 o 
   1   2   8      134.01      145.61      1.96 o 
   2   2   8      315.80      291.79      2.83 o 
   3   2   8       60.34       65.29      1.67 o 
   4   2   8       97.34       85.14      2.01 o 
   5   2   8      129.09      126.70      3.15 o 
   6   2   8       82.07       73.89      2.98 o 
   7   2   8      110.99      115.91      3.72 o 
   8   2   8      234.33      240.35      6.47 o 
  -8   3   8      274.29      289.61      6.22 o 
  -7   3   8       55.83       55.67      3.26 o 
  -6   3   8      472.67      456.11      6.81 o 
  -5   3   8      758.28      735.76      7.32 o 
  -4   3   8      556.62      522.92      5.88 o 
  -3   3   8      410.88      426.90      3.62 o 
  -2   3   8      199.30      179.99      2.41 o 
  -1   3   8     1076.29     1119.10      5.15 o 
   0   3   8      700.62      774.36      3.73 o 
   1   3   8        2.89        2.58      0.92 o 
   2   3   8       30.01       35.92      1.34 o 
   3   3   8       96.50      104.96      1.98 o 
   4   3   8      577.91      567.99      5.72 o 
   5   3   8       20.18       21.31      2.04 o 
   6   3   8       72.36       77.13      2.86 o 
   7   3   8       59.02       59.04      3.11 o 
   8   3   8      596.42      640.38      9.15 o 
  -8   4   8      105.48       98.85      4.27 o 
  -7   4   8       97.87       98.29      4.01 o 
  -6   4   8      268.12      280.45      5.22 o 
  -5   4   8        2.91        2.73      2.02 o 
  -4   4   8      779.60      739.94      7.22 o 
  -3   4   8       29.98       31.35      1.71 o 
  -2   4   8      535.81      561.51      3.88 o 
  -1   4   8        5.31        5.96      1.48 o 
   0   4   8     1889.57     1955.88      7.11 o 
   1   4   8      213.46      213.24      3.00 o 
   2   4   8      873.27      870.23      5.19 o 
   3   4   8      234.39      216.31      3.33 o 
   4   4   8      307.68      289.33      4.36 o 
   5   4   8      481.79      506.38      7.79 o 
   6   4   8      118.35      103.50      3.09 o 
   7   4   8       47.63       43.31      2.95 o 
  -7   5   8       68.90       82.27      3.70 o 
  -6   5   8      317.28      320.54      5.78 o 
  -5   5   8      189.87      182.81      4.28 o 
  -4   5   8     1254.06     1233.05      9.60 o 
  -3   5   8      446.74      454.01      5.20 o 
  -2   5   8      120.16      128.56      2.83 o 
  -1   5   8        9.77        8.53      1.22 o 
   0   5   8        0.67        1.42      1.15 o 
   1   5   8       34.74       36.28      1.68 o 
   2   5   8      206.64      198.09      3.85 o 
   3   5   8       16.14       18.08      2.09 o 
   4   5   8     1053.83     1056.03      8.97 o 
   5   5   8        2.10        0.60      1.94 o 
   6   5   8      403.93      401.92      5.44 o 
   7   5   8       65.90       61.41      3.30 o 
  -7   6   8       20.00       14.11      2.82 o 
  -6   6   8        5.42        1.79      2.25 o 
  -5   6   8        0.41        0.00      2.17 o 
  -4   6   8      150.04      148.79      3.91 o 
  -3   6   8        1.05        0.48      1.87 o 
  -2   6   8      133.49      124.31      3.30 o 
  -1   6   8        0.42        1.40      1.27 o 
   0   6   8       85.99       99.46      2.41 o 
   1   6   8      153.89      149.79      3.80 o 
   2   6   8      287.06      267.29      4.56 o 
   3   6   8      132.79      129.29      3.60 o 
   4   6   8      232.73      227.57      4.64 o 
   5   6   8       79.98       74.81      3.09 o 
   6   6   8        2.39        3.08      2.27 o 
  -6   7   8      443.94      460.47      7.30 o 
  -5   7   8        4.00        4.09      2.38 o 
  -4   7   8      189.06      181.70      4.47 o 
  -3   7   8       78.04       75.35      3.16 o 
  -2   7   8       80.20       75.03      2.98 o 
  -1   7   8        6.82        5.34      1.91 o 
   0   7   8        3.91        1.55      1.59 o 
   1   7   8        0.42        0.23      1.93 o 
   2   7   8      507.46      515.67      6.37 o 
   3   7   8        0.00        0.00      1.95 o 
   4   7   8       36.36       41.22      2.69 o 
   5   7   8        9.48       10.59      2.41 o 
   6   7   8      112.50      125.88      6.15 o 
  -5   8   8        0.14        0.00      2.39 o 
  -4   8   8      158.73      159.65      4.88 o 
  -3   8   8       94.86       98.78      3.61 o 
  -2   8   8      325.74      328.93      5.96 o 
  -1   8   8       15.67       10.55      2.52 o 
   0   8   8      280.14      280.98     11.12 o 
   1   8   8        2.42        1.06      2.19 o 
   2   8   8       83.45       82.60      3.21 o 
   3   8   8        0.42        0.82      2.06 o 
   4   8   8      195.69      207.73      4.93 o 
   5   8   8        4.81        8.12      2.59 o 
  -4   9   8      360.67      390.31      6.73 o 
  -3   9   8      482.22      491.43      7.75 o 
  -2   9   8       81.04       85.60      4.26 o 
  -1   9   8        0.65        0.00      4.60 o 
   0   9   8        0.89        0.00      3.92 o 
   1   9   8      176.69      171.14      8.11 o 
   2   9   8        1.49        0.00      2.08 o 
   3   9   8        0.93        1.05      2.24 o 
  -1  10   8      187.73      193.75      8.85 o 
   0  10   8      152.18      167.72      8.37 o 
   1  10   8      161.26      163.81     14.69 o 
  -7   0   9      254.72      280.15     13.62 o 
  -5   0   9      570.95      546.91      7.33 o 
  -3   0   9        1.09        0.63      1.23 o 
  -1   0   9      221.58      189.27      3.21 o 
   1   0   9      326.05      276.33      3.96 o 
   3   0   9      574.76      527.31      5.84 o 
   5   0   9      769.87      800.20      8.99 o 
   7   0   9        2.14        0.00      6.13 o 
  -8   1   9       20.55       21.32      4.77 o 
  -7   1   9      102.92       95.48      3.81 o 
  -6   1   9      250.16      244.93      4.98 o 
  -5   1   9     1339.22     1317.10      6.97 o 
  -4   1   9       20.98       19.71      1.29 o 
  -3   1   9      437.26      397.77      3.78 o 
  -2   1   9       95.21       87.78      1.65 o 
  -1   1   9     1749.66     1776.01      7.15 o 
   0   1   9      239.72      256.45      2.76 o 
   1   1   9     1266.59     1277.19      6.27 o 
   2   1   9      209.44      208.14      2.38 o 
   3   1   9       94.83       85.90      1.94 o 
   4   1   9       73.53       72.80      2.10 o 
   5   1   9       45.97       42.77      1.91 o 
   6   1   9       13.70       11.21      2.17 o 
   7   1   9       27.70       31.76      2.84 o 
   8   1   9       24.73       23.16      6.19 o 
  -8   2   9        0.01        0.00      2.46 o 
  -7   2   9      410.67      417.04      6.87 o 
  -6   2   9      108.20      103.18      3.69 o 
  -5   2   9      147.52      149.84      3.64 o 
  -4   2   9        4.06        6.27      1.29 o 
  -3   2   9       16.62       15.71      1.17 o 
  -2   2   9        8.41       13.32      1.06 o 
  -1   2   9      125.14      124.05      1.91 o 
   0   2   9       64.79       70.88      1.57 o 
   1   2   9     2560.67     2635.38     10.68 o 
   2   2   9        0.09        1.10      1.07 o 
   3   2   9     1944.05     1982.03      8.05 o 
   4   2   9        0.75        1.63      1.26 o 
   5   2   9      584.77      564.22      6.10 o 
   6   2   9       37.68       36.25      2.36 o 
   7   2   9      620.75      618.40      7.71 o 
  -8   3   9      139.06      156.23      5.03 o 
  -7   3   9        2.28        4.36      2.33 o 
  -6   3   9      674.76      664.08      7.59 o 
  -5   3   9        0.15        1.41      1.88 o 
  -4   3   9       72.68       81.96      2.92 o 
  -3   3   9      149.96      131.14      2.30 o 
  -2   3   9      423.60      433.69      3.75 o 
  -1   3   9      221.10      176.26      2.18 o 
   0   3   9      192.38      194.11      2.26 o 
   1   3   9      209.79      243.94      2.81 o 
   2   3   9        2.68        2.87      1.10 o 
   3   3   9      153.23      154.97      2.44 o 
   4   3   9        7.86        6.83      1.77 o 
   5   3   9       37.74       35.22      2.30 o 
   6   3   9       93.93       98.35      3.19 o 
   7   3   9      265.40      284.67      5.58 o 
  -7   4   9      148.65      152.15      4.38 o 
  -6   4   9       11.64       10.34      2.26 o 
  -5   4   9      534.09      527.99      7.04 o 
  -4   4   9     1100.11     1087.21      8.90 o 
  -3   4   9       53.03       50.07      2.04 o 
  -2   4   9        0.61        0.76      1.02 o 
  -1   4   9      230.71      224.48      2.69 o 
   0   4   9      600.85      623.79      4.09 o 
   1   4   9        8.38       10.29      1.31 o 
   2   4   9      119.96      126.77      2.34 o 
   3   4   9      144.65      138.90      2.91 o 
   4   4   9        5.83        5.12      1.82 o 
   5   4   9       45.35       45.32      2.43 o 
   6   4   9       65.94       68.93      2.97 o 
   7   4   9       10.31       13.94      2.26 o 
  -7   5   9      217.54      234.65      5.48 o 
  -6   5   9      161.55      162.14      4.46 o 
  -5   5   9      121.77      119.46      3.70 o 
  -4   5   9      813.31      806.64      8.03 o 
  -3   5   9      665.12      632.79      6.23 o 
  -2   5   9      928.97      934.44      6.62 o 
  -1   5   9      534.54      494.53      4.47 o 
   0   5   9      567.94      577.95      4.35 o 
   1   5   9      655.41      660.13      5.50 o 
   2   5   9       57.69       50.71      2.26 o 
   3   5   9        0.13        1.07      2.01 o 
   4   5   9        2.39        2.79      2.07 o 
   5   5   9       77.56       72.71      3.18 o 
   6   5   9       61.17       69.53      3.05 o 
  -6   6   9        0.09        0.35      2.22 o 
  -5   6   9       60.08       57.73      3.15 o 
  -4   6   9      273.08      266.67      5.06 o 
  -3   6   9       90.04       94.59      2.98 o 
  -2   6   9      201.50      196.81      4.12 o 
  -1   6   9      119.56      118.14      2.56 o 
   0   6   9       30.58       24.50      1.55 o 
   1   6   9      181.43      186.99      4.34 o 
   2   6   9      498.79      462.17      6.04 o 
   3   6   9      104.87      109.14      3.47 o 
   4   6   9      109.00      109.05      3.63 o 
   5   6   9      450.52      456.06      6.32 o 
   6   6   9      162.68      169.01      4.29 o 
  -6   7   9       54.98       45.10      3.22 o 
  -5   7   9      527.78      552.25      7.67 o 
  -4   7   9       52.61       52.59      3.00 o 
  -3   7   9     2739.47     2788.39     15.13 o 
  -2   7   9       68.45       68.19      2.98 o 
  -1   7   9      222.58      222.53      4.39 o 
   0   7   9       11.51       11.99      2.10 o 
   1   7   9      767.74      747.29      8.38 o 
   2   7   9       60.04       55.15      2.79 o 
   3   7   9        3.91        6.34      2.05 o 
   4   7   9        4.71        3.00      2.02 o 
   5   7   9       82.68       83.53      3.30 o 
  -5   8   9        4.22        4.27      2.68 o 
  -4   8   9        0.58        0.00      2.32 o 
  -3   8   9       39.78       38.08      2.96 o 
  -2   8   9      283.33      279.04      5.26 o 
  -1   8   9      150.20      153.79      4.92 o 
   0   8   9       25.49       17.40      4.17 o 
   1   8   9        0.10        0.84      2.30 o 
   2   8   9      355.29      320.93      6.20 o 
   3   8   9      170.51      177.50      4.60 o 
   4   8   9        1.31        4.35      2.36 o 
  -3   9   9       43.30       44.87      3.32 o 
  -2   9   9        5.48        8.13      2.65 o 
  -1   9   9      277.47      280.28     10.00 o 
   0   9   9       43.42       48.24      5.86 o 
   1   9   9       47.38       45.34      5.46 o 
   2   9   9        2.32        0.35      2.27 o 
   3   9   9       28.04       25.94      2.64 o 
  -8   0  10      313.50      318.07     15.43 o 
  -6   0  10      465.50      478.20      7.45 o 
  -4   0  10      334.54      320.37      4.24 o 
  -2   0  10      163.40      157.50      3.29 o 
   0   0  10        0.44        2.22      1.30 o 
   2   0  10     1765.14     1898.30     15.84 o 
   4   0  10      469.98      465.54      6.12 o 
   6   0  10      785.26      797.85      9.85 o 
  -8   1  10        4.82        2.00      4.63 o 
  -7   1  10       29.13       27.64      2.81 o 
  -6   1  10       51.44       51.68      3.00 o 
  -5   1  10      708.32      690.97      5.06 o 
  -4   1  10       85.61       76.06      2.17 o 
  -3   1  10       10.53        9.31      1.17 o 
  -2   1  10      161.68      146.29      2.24 o 
  -1   1  10       11.89       11.37      1.19 o 
   0   1  10      610.68      572.85      4.61 o 
   1   1  10      105.26      108.76      2.14 o 
   2   1  10      104.18       96.29      2.00 o 
   3   1  10       19.90       21.13      1.58 o 
   4   1  10      628.57      612.31      5.26 o 
   5   1  10       72.83       76.78      2.38 o 
   6   1  10       53.16       51.86      3.15 o 
   7   1  10      104.55      105.86      4.13 o 
  -8   2  10      284.59      316.74      6.56 o 
  -7   2  10        7.19        6.78      2.46 o 
  -6   2  10      417.25      433.53      6.21 o 
  -5   2  10        0.57        0.61      1.87 o 
  -4   2  10     1515.98     1497.55      7.92 o 
  -3   2  10      128.77      123.85      2.49 o 
  -2   2  10      331.69      324.91      3.09 o 
  -1   2  10       19.67       19.29      1.28 o 
   0   2  10        0.10        1.07      1.06 o 
   1   2  10      271.09      260.40      3.07 o 
   2   2  10      116.31      110.72      2.16 o 
   3   2  10        3.27        3.19      1.28 o 
   4   2  10      300.20      297.92      3.64 o 
   5   2  10       38.14       34.80      2.25 o 
   6   2  10      297.18      314.94      5.12 o 
   7   2  10       70.11       69.41      3.71 o 
  -7   3  10       28.82       29.00      2.65 o 
  -6   3  10        1.75        0.00      2.04 o 
  -5   3  10       19.54       17.06      2.22 o 
  -4   3  10      457.36      441.55      5.25 o 
  -3   3  10        8.87        7.33      1.35 o 
  -2   3  10        1.17        1.04      1.14 o 
  -1   3  10       36.18       34.38      1.36 o 
   0   3  10     1015.63      969.16      5.65 o 
   1   3  10       34.04       41.85      1.75 o 
   2   3  10     1028.94      997.61      5.85 o 
   3   3  10      107.21      108.78      2.29 o 
   4   3  10       43.65       38.13      2.30 o 
   5   3  10        9.07        8.58      1.91 o 
   6   3  10      183.27      186.08      4.21 o 
   7   3  10       15.92       16.28      2.55 o 
  -7   4  10       16.98       20.16      2.57 o 
  -6   4  10      666.99      657.27      7.97 o 
  -5   4  10      510.83      491.50      6.63 o 
  -4   4  10      186.57      204.43      4.34 o 
  -3   4  10       38.40       33.24      1.93 o 
  -2   4  10      547.87      555.09      4.57 o 
  -1   4  10      350.42      351.58      3.20 o 
   0   4  10       35.70       38.84      1.77 o 
   1   4  10      127.32      116.20      2.67 o 
   2   4  10      189.02      195.32      2.96 o 
   3   4  10      369.69      336.30      4.78 o 
   4   4  10      599.95      600.29      6.52 o 
   5   4  10        0.52        0.00      1.80 o 
   6   4  10      146.29      144.30      3.92 o 
  -7   5  10       81.64       94.04      3.94 o 
  -6   5  10        0.32        0.01      2.28 o 
  -5   5  10       15.87       16.32      2.35 o 
  -4   5  10        2.95        1.78      2.03 o 
  -3   5  10        6.67        7.47      1.87 o 
  -2   5  10     1160.68     1128.21      8.44 o 
  -1   5  10       73.89       73.36      1.90 o 
   0   5  10       54.35       46.01      1.71 o 
   1   5  10        6.34        7.49      1.52 o 
   2   5  10      648.15      614.63      6.26 o 
   3   5  10      309.02      271.71      4.97 o 
   4   5  10      312.71      333.17      5.66 o 
   5   5  10       53.76       62.79      3.16 o 
   6   5  10       18.37       17.23      2.33 o 
  -6   6  10      211.32      230.66      5.38 o 
  -5   6  10      165.37      162.07      4.48 o 
  -4   6  10      152.69      148.98      4.20 o 
  -3   6  10     1108.88     1127.87      8.84 o 
  -2   6  10       82.00       77.62      2.85 o 
  -1   6  10       92.19       88.66      2.40 o 
   0   6  10      334.91      319.01      3.76 o 
   1   6  10      154.88      151.77      4.13 o 
   2   6  10        6.53        5.55      2.01 o 
   3   6  10      278.97      260.95      5.03 o 
   4   6  10        4.69        2.19      2.05 o 
   5   6  10       36.65       39.29      2.84 o 
  -5   7  10       38.84       35.53      2.94 o 
  -4   7  10        8.87       10.78      2.33 o 
  -3   7  10       40.25       40.14      2.63 o 
  -2   7  10     1241.28     1300.03     10.43 o 
  -1   7  10       87.59       84.01      3.15 o 
   0   7  10      933.16      956.67      9.45 o 
   1   7  10       63.94       63.98      3.29 o 
   2   7  10      594.39      584.98      7.22 o 
   3   7  10       29.99       32.01      2.63 o 
   4   7  10       21.18       18.01      2.44 o 
   5   7  10        0.69        0.95      2.21 o 
  -4   8  10       14.83       16.74      2.49 o 
  -3   8  10     1043.70     1068.23      9.46 o 
  -2   8  10        4.48        3.52      2.22 o 
  -1   8  10       19.21       21.34      3.48 o 
   0   8  10       37.07       31.37      5.26 o 
   1   8  10      421.63      406.98      6.87 o 
   2   8  10       14.27        8.31      2.21 o 
   3   8  10       33.89       29.62      2.82 o 
  -2   9  10      130.54      130.56      7.54 o 
  -1   9  10       11.73       10.20      4.91 o 
   0   9  10       87.11       94.13      7.01 o 
   1   9  10       74.08       78.44      6.54 o 
   2   9  10      103.46      117.70      4.26 o 
  -7   0  11       96.62      106.12      9.75 o 
  -5   0  11      394.87      397.62      5.57 o 
  -3   0  11     1385.74     1324.35     11.20 o 
  -1   0  11      210.56      193.74      4.26 o 
   1   0  11      143.72      136.64      3.55 o 
   3   0  11      347.98      338.99      6.13 o 
   5   0  11      331.25      332.07      6.52 o 
   7   0  11       73.84       79.00      9.11 o 
  -7   1  11      333.07      361.04      6.61 o 
  -6   1  11      148.64      144.41      3.87 o 
  -5   1  11      371.32      343.33      4.27 o 
  -4   1  11      269.52      258.32      3.28 o 
  -3   1  11        0.00        0.37      1.24 o 
  -2   1  11       77.66       78.61      1.98 o 
  -1   1  11      680.50      673.67      5.00 o 
   0   1  11        2.76        9.34      1.54 o 
   1   1  11      469.87      463.07      4.14 o 
   2   1  11       32.09       33.81      1.60 o 
   3   1  11       48.94       50.53      2.02 o 
   4   1  11      117.35      113.47      2.69 o 
   5   1  11      205.61      201.74      3.53 o 
   6   1  11       19.03       17.29      2.76 o 
   7   1  11      146.56      149.76      4.83 o 
  -7   2  11      137.77      131.46      4.07 o 
  -6   2  11       37.02       33.66      2.49 o 
  -5   2  11      551.37      535.93      6.68 o 
  -4   2  11      877.03      835.49      6.22 o 
  -3   2  11      265.59      275.78      3.31 o 
  -2   2  11       11.71       15.38      1.29 o 
  -1   2  11     1668.36     1670.92      7.63 o 
   0   2  11     1446.53     1462.22      7.59 o 
   1   2  11       97.10       96.97      2.23 o 
   2   2  11      161.28      152.93      2.61 o 
   3   2  11      106.49      118.83      2.42 o 
   4   2  11      362.00      336.27      4.03 o 
   5   2  11       46.95       47.74      2.58 o 
   6   2  11        0.19        0.00      2.02 o 
   7   2  11      147.93      155.27      4.52 o 
  -7   3  11        0.46        1.02      2.34 o 
  -6   3  11       48.74       52.46      2.92 o 
  -5   3  11      134.94      143.89      3.93 o 
  -4   3  11        5.41        6.50      1.81 o 
  -3   3  11        3.58        7.07      1.46 o 
  -2   3  11       89.25       80.32      1.97 o 
  -1   3  11      757.10      723.96      4.92 o 
   0   3  11      178.61      180.41      3.01 o 
   1   3  11       11.54        8.80      1.61 o 
   2   3  11       13.77        8.59      1.34 o 
   3   3  11      677.82      675.27      5.12 o 
   4   3  11      278.07      244.06      4.41 o 
   5   3  11      588.27      609.71      7.10 o 
   6   3  11       10.60       12.08      2.23 o 
  -7   4  11       13.78       19.73      2.56 o 
  -6   4  11        4.55        3.19      2.27 o 
  -5   4  11      335.71      346.31      5.86 o 
  -4   4  11      123.32      121.79      3.68 o 
  -3   4  11     1220.47     1221.49      8.68 o 
  -2   4  11      818.87      819.93      5.27 o 
  -1   4  11     1181.13     1158.26      6.10 o 
   0   4  11        2.54        8.54      1.44 o 
   1   4  11      779.44      748.48      6.21 o 
   2   4  11      308.18      283.20      3.64 o 
   3   4  11      618.10      573.68      6.37 o 
   4   4  11       48.66       41.31      2.75 o 
   5   4  11       43.38       29.84      2.68 o 
   6   4  11       12.57       15.80      2.26 o 
  -6   5  11      115.77      110.06      3.91 o 
  -5   5  11       15.40       11.91      2.43 o 
  -4   5  11       83.12       88.30      3.41 o 
  -3   5  11       49.25       46.14      2.73 o 
  -2   5  11      378.13      398.76      4.24 o 
  -1   5  11      749.49      717.52      5.29 o 
   0   5  11       12.87       14.33      1.61 o 
   1   5  11      773.00      745.26      6.38 o 
   2   5  11       98.39       94.87      3.07 o 
   3   5  11      641.02      584.73      7.25 o 
   4   5  11       15.01       18.75      2.52 o 
   5   5  11       75.88       77.00      3.90 o 
  -5   6  11        0.11        0.00      2.34 o 
  -4   6  11      248.25      254.57      5.29 o 
  -3   6  11       96.18      103.60      3.31 o 
  -2   6  11      381.55      367.18      5.27 o 
  -1   6  11       50.11       45.79      1.87 o 
   0   6  11       50.46       49.06      1.86 o 
   1   6  11       47.68       57.68      3.15 o 
   2   6  11      248.81      240.20      4.85 o 
   3   6  11       17.70       11.96      2.32 o 
   4   6  11       55.80       58.67      3.13 o 
   5   6  11        4.56        4.20      2.36 o 
  -5   7  11      366.47      375.45      6.73 o 
  -4   7  11       17.57       17.61      2.48 o 
  -3   7  11      310.08      319.16      5.36 o 
  -2   7  11        1.44        1.35      1.99 o 
  -1   7  11        0.07        0.00      1.67 o 
   0   7  11        0.02        0.68      2.21 o 
   1   7  11        3.83        3.03      2.30 o 
   2   7  11       46.38       49.55      2.97 o 
   3   7  11      334.40      336.18      5.98 o 
   4   7  11       30.71       37.22      2.72 o 
  -3   8  11       94.86       99.83      3.66 o 
  -2   8  11       10.27       11.42      2.17 o 
  -1   8  11       49.80       47.03      5.45 o 
   0   8  11        1.83        3.66      4.04 o 
   1   8  11      252.46      252.72      5.73 o 
   2   8  11        0.01        1.72      2.27 o 
   3   8  11       10.85       11.58      2.40 o 
  -6   0  12       54.01       49.29      2.73 o 
  -4   0  12      227.73      201.35      5.12 o 
  -2   0  12      318.71      326.52      5.89 o 
   0   0  12     3484.31     3443.56     21.09 o 
   2   0  12        5.13        3.43      2.01 o 
   4   0  12      182.24      190.26      5.18 o 
   6   0  12        0.58        4.04      2.67 o 
  -7   1  12        6.01        8.23      2.45 o 
  -6   1  12       17.13       18.91      2.07 o 
  -5   1  12       74.64       82.54      2.42 o 
  -4   1  12      953.49      926.43      6.48 o 
  -3   1  12        2.63        2.97      1.55 o 
  -2   1  12       19.52       16.12      1.55 o 
  -1   1  12      468.75      487.17      4.96 o 
   0   1  12      441.73      449.46      5.27 o 
   1   1  12      460.46      479.60      4.44 o 
   2   1  12       35.76       32.91      1.71 o 
   3   1  12        2.63        2.79      1.45 o 
   4   1  12       25.96       29.62      1.90 o 
   5   1  12      473.36      465.18      5.26 o 
   6   1  12      246.46      274.58      6.03 o 
  -7   2  12       87.14       96.69      3.74 o 
  -6   2  12       70.43       67.22      3.20 o 
  -5   2  12      213.95      187.10      4.34 o 
  -4   2  12      352.31      341.31      3.92 o 
  -3   2  12       10.17       13.59      1.47 o 
  -2   2  12      992.32      946.66      6.08 o 
  -1   2  12      424.64      431.12      4.43 o 
   0   2  12     1092.73     1053.08      6.83 o 
   1   2  12        1.98        1.49      1.37 o 
   2   2  12     1127.63     1102.45      6.51 o 
   3   2  12       65.73       60.38      2.05 o 
   4   2  12      937.58      908.34      6.63 o 
   5   2  12       28.78       31.15      2.49 o 
   6   2  12        0.21        0.00      2.00 o 
  -6   3  12      762.31      802.59      8.95 o 
  -5   3  12       15.81       12.52      2.21 o 
  -4   3  12       14.29       15.26      1.97 o 
  -3   3  12       11.45       10.10      1.39 o 
  -2   3  12      338.09      347.32      3.61 o 
  -1   3  12      713.45      702.62      5.37 o 
   0   3  12        5.14        4.90      1.51 o 
   1   3  12      133.95      129.47      2.99 o 
   2   3  12      199.44      192.06      3.16 o 
   3   3  12      278.64      256.18      3.48 o 
   4   3  12       74.26       60.48      2.80 o 
   5   3  12       15.15       20.06      2.31 o 
   6   3  12       22.41       23.47      2.59 o 
  -6   4  12       15.88       19.97      2.57 o 
  -5   4  12       30.93       25.58      2.52 o 
  -4   4  12       13.91       11.59      2.23 o 
  -3   4  12      640.78      629.95      6.58 o 
  -2   4  12       17.93       15.09      1.46 o 
  -1   4  12       20.87       20.32      1.58 o 
   0   4  12        1.26        0.00      1.48 o 
   1   4  12       20.09       23.29      1.94 o 
   2   4  12      313.72      336.29      4.10 o 
   3   4  12      250.98      255.90      4.64 o 
   4   4  12       57.83       50.25      3.08 o 
   5   4  12       59.54       63.16      3.29 o 
  -6   5  12      478.41      472.74      7.48 o 
  -5   5  12       97.96      103.67      3.73 o 
  -4   5  12      443.73      431.87      6.55 o 
  -3   5  12        0.34        0.00      2.14 o 
  -2   5  12      388.47      384.86      4.00 o 
  -1   5  12       41.51       50.25      1.96 o 
   0   5  12        1.68        1.62      1.55 o 
   1   5  12        9.58       10.90      1.74 o 
   2   5  12        2.03        1.42      1.86 o 
   3   5  12       55.65       58.52      3.12 o 
   4   5  12      587.91      624.51      8.84 o 
   5   5  12       23.81       24.76      2.65 o 
  -5   6  12      131.87      141.46      4.50 o 
  -4   6  12        7.47        5.57      2.27 o 
  -3   6  12      127.69      123.28      3.89 o 
  -2   6  12      499.81      526.31      5.64 o 
  -1   6  12       14.88       14.13      1.59 o 
   0   6  12      125.09      126.21      3.18 o 
   1   6  12       67.80       64.14      3.33 o 
   2   6  12      475.78      464.86      6.75 o 
   3   6  12        2.69        2.77      2.21 o 
   4   6  12      104.04      116.12      4.02 o 
  -4   7  12       72.52       85.59      3.69 o 
  -3   7  12        8.37       12.30      2.35 o 
  -2   7  12      134.37      141.87      4.20 o 
  -1   7  12       29.57       30.53      2.23 o 
   0   7  12        3.01        6.17      2.31 o 
   1   7  12       40.67       37.40      2.97 o 
   2   7  12      160.90      169.45      4.49 o 
   3   7  12       30.45       26.77      2.68 o 
  -2   8  12      202.83      211.88      5.02 o 
  -1   8  12       20.61       20.80      4.61 o 
   0   8  12       58.52       61.73      5.76 o 
   1   8  12        0.06        0.60      2.54 o 
  -5   0  13      385.69      392.30      7.37 o 
  -3   0  13     1194.28     1062.23     10.97 o 
  -1   0  13      394.58      353.32      7.48 o 
   1   0  13     4263.32     4249.46     31.97 o 
   3   0  13     1984.02     1975.65     15.32 o 
   5   0  13     1470.35     1425.90     13.99 o 
  -6   1  13       19.35       16.24      2.13 o 
  -5   1  13       48.78       58.50      2.30 o 
  -4   1  13       23.31       11.70      1.77 o 
  -3   1  13      126.09      136.94      3.18 o 
  -2   1  13       15.57       11.79      1.53 o 
  -1   1  13      233.57      240.23      4.17 o 
   0   1  13     1356.87     1391.84      9.32 o 
   1   1  13      210.08      215.63      3.56 o 
   2   1  13       57.25       54.53      2.14 o 
   3   1  13      170.54      179.98      3.45 o 
   4   1  13       91.46       87.69      2.91 o 
   5   1  13       15.05       15.80      2.10 o 
   6   1  13       76.21       83.14      4.00 o 
  -6   2  13        1.63        2.46      1.98 o 
  -5   2  13      116.98      107.73      3.42 o 
  -4   2  13        8.67        7.26      1.52 o 
  -3   2  13      202.08      192.08      3.38 o 
  -2   2  13        9.68        9.06      1.41 o 
  -1   2  13      106.16       92.42      2.54 o 
   0   2  13      374.02      378.90      4.19 o 
   1   2  13      256.27      274.20      3.52 o 
   2   2  13      239.67      237.94      3.41 o 
   3   2  13        0.93        0.19      1.50 o 
   4   2  13        5.39        7.14      1.76 o 
   5   2  13       75.84       87.12      3.48 o 
  -6   3  13        4.75        2.86      2.33 o 
  -5   3  13      289.18      266.82      5.32 o 
  -4   3  13      213.79      205.44      3.77 o 
  -3   3  13      889.71      818.79      5.99 o 
  -2   3  13      159.26      142.77      2.98 o 
  -1   3  13      363.05      351.81      4.38 o 
   0   3  13       64.22       61.53      2.31 o 
   1   3  13      342.72      346.42      4.68 o 
   2   3  13      195.43      201.31      3.43 o 
   3   3  13       37.71       35.39      2.03 o 
   4   3  13        4.67        6.86      2.12 o 
   5   3  13       79.94       81.43      3.23 o 
  -5   4  13      143.56      152.55      4.37 o 
  -4   4  13       17.21       17.43      2.11 o 
  -3   4  13      178.32      179.06      3.52 o 
  -2   4  13        0.61        0.40      1.40 o 
  -1   4  13      398.90      398.80      4.68 o 
   0   4  13      178.07      190.64      3.44 o 
   1   4  13       75.78       67.16      2.56 o 
   2   4  13      149.72      151.22      3.08 o 
   3   4  13      361.52      369.14      5.63 o 
   4   4  13       10.23       10.22      2.44 o 
   5   4  13      155.34      165.86      4.90 o 
  -5   5  13      244.55      269.33      5.70 o 
  -4   5  13        0.32        0.57      2.32 o 
  -3   5  13      228.31      225.92      4.32 o 
  -2   5  13       37.85       32.56      1.99 o 
  -1   5  13      665.41      649.71      6.03 o 
   0   5  13       16.33       18.35      1.94 o 
   1   5  13      103.09       98.98      2.99 o 
   2   5  13       21.42       16.67      2.20 o 
   3   5  13        2.07        5.10      2.24 o 
   4   5  13      100.17      101.05      3.88 o 
  -4   6  13        1.16        4.03      2.35 o 
  -3   6  13       34.03       32.73      2.66 o 
  -2   6  13      168.23      168.73      3.81 o 
  -1   6  13       34.71       31.71      1.88 o 
   0   6  13        0.68        1.33      1.73 o 
   1   6  13        5.23        3.61      2.35 o 
   2   6  13        1.11        1.73      2.20 o 
   3   6  13      443.06      460.98      7.17 o 
  -3   7  13      399.16      427.82      6.95 o 
  -2   7  13      306.24      325.11      5.20 o 
  -1   7  13      166.05      176.07      3.89 o 
   0   7  13        0.02        0.00      2.36 o 
   1   7  13      101.01      112.54      4.30 o 
   2   7  13       40.51       37.96      2.90 o 
  -6   0  14      216.31      201.89      5.90 o 
  -4   0  14     1469.91     1405.00     13.49 o 
  -2   0  14      954.35      897.30     14.75 o 
   0   0  14      883.91      873.04     10.36 o 
   2   0  14        2.96        0.04      2.28 o 
   4   0  14       20.47       14.21      2.85 o 
  -6   1  14       34.38       36.35      2.67 o 
  -5   1  14       98.44       93.32      2.98 o 
  -4   1  14       15.14       12.60      1.89 o 
  -3   1  14      199.53      200.42      3.81 o 
  -2   1  14       12.18       11.32      2.11 o 
  -1   1  14       43.93       38.72      2.37 o 
   0   1  14      102.65      108.11      3.26 o 
   1   1  14        4.70        9.31      1.73 o 
   2   1  14        0.23        0.00      1.66 o 
   3   1  14       74.03       74.05      2.87 o 
   4   1  14      296.88      297.17      4.86 o 
   5   1  14        4.31        8.71      2.00 o 
  -6   2  14      427.02      479.26      6.84 o 
  -5   2  14       50.41       42.12      2.57 o 
  -4   2  14      484.15      536.52      5.48 o 
  -3   2  14      111.29      105.67      3.02 o 
  -2   2  14       16.55        9.42      2.09 o 
  -1   2  14       62.23       70.94      2.70 o 
   0   2  14       38.73       38.63      2.29 o 
   1   2  14      615.96      618.69      5.63 o 
   2   2  14      377.36      400.20      4.75 o 
   3   2  14       42.77       41.26      2.18 o 
   4   2  14      525.32      531.79      5.96 o 
   5   2  14      112.43      106.26      4.09 o 
  -5   3  14       43.13       42.82      2.59 o 
  -4   3  14        2.50        3.36      1.72 o 
  -3   3  14       55.42       42.88      2.19 o 
  -2   3  14      290.16      280.50      3.88 o 
  -1   3  14       22.66       17.34      1.84 o 
   0   3  14      746.07      730.53      6.39 o 
   1   3  14      357.59      363.76      4.74 o 
   2   3  14     1123.08     1126.44      7.71 o 
   3   3  14        3.07        1.82      1.72 o 
   4   3  14      369.32      384.70      7.64 o 
  -5   4  14       41.02       37.38      2.55 o 
  -4   4  14        0.13        1.48      1.86 o 
  -3   4  14       17.72       11.04      1.75 o 
  -2   4  14      335.52      347.39      4.67 o 
  -1   4  14       50.79       54.76      2.35 o 
   0   4  14       35.50       35.02      2.09 o 
   1   4  14      321.09      324.11      4.87 o 
   2   4  14        8.70       10.01      1.76 o 
   3   4  14      117.02      109.92      3.62 o 
   4   4  14       22.09       22.66      2.73 o 
  -4   5  14      151.18      145.47      3.73 o 
  -3   5  14        5.36        8.25      2.19 o 
  -2   5  14      456.70      458.15      5.48 o 
  -1   5  14        6.88        7.65      1.88 o 
   0   5  14      154.30      164.30      3.68 o 
   1   5  14        0.66        0.33      1.83 o 
   2   5  14      595.92      591.85      7.23 o 
   3   5  14      123.87      129.51      4.25 o 
  -3   6  14       13.00       14.29      2.24 o 
  -2   6  14      319.90      331.91      5.26 o 
  -1   6  14       20.70       19.28      2.14 o 
   0   6  14        0.65        0.00      1.82 o 
   1   6  14        0.00        1.91      2.35 o 
   2   6  14      169.70      175.26      4.86 o 
  -5   0  15      693.68      755.36     10.75 o 
  -3   0  15      524.37      544.13      8.70 o 
  -1   0  15      260.99      278.99      7.43 o 
   1   0  15      301.52      310.86      6.16 o 
   3   0  15       12.56        9.77      2.98 o 
  -5   1  15      116.39      127.71      3.54 o 
  -4   1  15        0.73        0.03      1.78 o 
  -3   1  15       16.76       22.32      2.36 o 
  -2   1  15       76.13       76.02      3.24 o 
  -1   1  15       73.93       74.13      3.04 o 
   0   1  15       14.41       10.25      2.05 o 
   1   1  15      249.16      257.70      4.00 o 
   2   1  15        0.23        0.19      1.67 o 
   3   1  15       26.39       29.96      2.42 o 
   4   1  15        3.19        1.44      2.08 o 
  -5   2  15      117.33      112.37      4.36 o 
  -4   2  15       53.36       54.11      2.57 o 
  -3   2  15      522.13      490.56      6.38 o 
  -2   2  15      112.47      100.15      3.64 o 
  -1   2  15      773.41      760.81      7.21 o 
   0   2  15      123.06      131.34      3.49 o 
   1   2  15      414.85      429.23      5.05 o 
   2   2  15       31.71       35.42      2.16 o 
   3   2  15        3.18        0.84      1.73 o 
   4   2  15        0.17        0.00      1.90 o 
  -4   3  15        0.27        0.00      1.97 o 
  -3   3  15       13.24       12.25      1.95 o 
  -2   3  15       16.67       17.81      2.22 o 
  -1   3  15       43.71       41.86      2.48 o 
   0   3  15        8.98        8.73      2.00 o 
   1   3  15        0.51        1.59      1.93 o 
   2   3  15       43.85       43.86      2.43 o 
   3   3  15      134.67      132.77      3.41 o 
  -4   4  15       44.46       47.12      2.69 o 
  -3   4  15      341.76      388.98      6.41 o 
  -2   4  15        2.56        2.86      1.99 o 
  -1   4  15        4.58        4.67      1.77 o 
   0   4  15        0.70        0.76      1.68 o 
   1   4  15        1.03        2.10      1.84 o 
   2   4  15       79.89       77.36      2.62 o 
   3   4  15        0.66        2.40      2.28 o 
  -3   5  15       75.86       76.03      3.31 o 
  -2   5  15        0.97        0.00      2.31 o 
  -1   5  15      294.96      286.97      4.84 o 
   0   5  15       13.03       20.03      2.14 o 
   1   5  15      246.32      237.97      4.51 o 
   2   5  15       60.15       59.37      3.03 o 
   0   6  15       22.45       29.75      2.46 o 
  -4   0  16       41.86       40.48      3.59 o 
  -2   0  16      344.81      329.10      8.42 o 
   0   0  16      686.39      685.93     10.24 o 
   2   0  16      161.85      184.01      5.31 o 
  -4   1  16      121.19      128.05      3.64 o 
  -3   1  16        0.92        1.56      2.32 o 
  -2   1  16       36.70       42.99      2.87 o 
  -1   1  16        0.00        0.00      1.97 o 
   0   1  16       41.25       43.40      2.26 o 
   1   1  16       12.07       12.16      1.88 o 
   2   1  16        7.52        9.88      1.79 o 
   3   1  16       21.23       17.56      2.18 o 
  -4   2  16      118.80      135.61      3.92 o 
  -3   2  16        9.40        3.45      2.48 o 
  -2   2  16      325.01      343.71      5.59 o 
  -1   2  16        4.43        5.01      2.01 o 
   0   2  16      192.39      200.15      4.22 o 
   1   2  16        0.43        2.54      1.74 o 
   2   2  16      358.55      364.52      5.27 o 
   3   2  16        0.66        0.16      2.04 o 
  -3   3  16       90.45       80.14      3.47 o 
  -2   3  16      333.86      347.24      5.67 o 
  -1   3  16      106.51      115.65      3.41 o 
   0   3  16      168.78      189.24      4.17 o 
   1   3  16       42.26       49.17      2.59 o 
   2   3  16        4.81        2.25      1.96 o 
  -2   4  16       88.30       95.72      3.82 o 
  -1   4  16       24.17       21.60      2.34 o 
   0   4  16      338.45      369.59      5.99 o 
   1   4  16       99.14      110.82      3.43 o 
  -3   0  17        7.55        7.75      3.48 o 
  -1   0  17       64.31       70.55      4.21 o 
   1   0  17      266.31      270.58      6.34 o 
  -2   1  17       29.06       27.95      2.95 o 
  -1   1  17      263.19      290.80      5.10 o 
   0   1  17       67.95       76.36      2.97 o 
   1   1  17      234.51      260.20      4.16 o 
  -2   2  17       72.45       87.73      3.48 o 
  -1   2  17       39.02       40.21      2.68 o 
   0   2  17        0.96        3.53      2.00 o 
   1   2  17      212.86      234.66      4.21 o 
  -1   3  17       60.85       59.52      2.91 o 
   0   3  17        6.14        8.73      2.23 o 
                                                 
